# Supplementary material for: Prediction of microbe–disease association from the integration of neighbor and graph with collaborative recommendation model
Source: J Transl Med. 2017 Oct 16;15:209. doi: 10.1186/s12967-017-1304-7 (PMC5644104; doi:10.1186/s12967-017-1304-7)
Supplement: Supplementary file 1 — Additional file 1: Table S1. We publicly released the predicted of microbes for each disease, which may offer valuable information and clues for biological experiments. [file 12967_2017_1304_MOESM1_ESM.xls]

## Sheet: Sheet1
1	Type 1 diabetes	Verrucomicrobiaceae
2	Type 1 diabetes	Oxalobacter formigenes
3	Type 1 diabetes	Tropheryma whipplei
4	Type 1 diabetes	Prevotella copri
5	Type 1 diabetes	Desulfovibrio
6	Type 1 diabetes	Acinetobacter
7	Type 1 diabetes	Corynebacterium
8	Type 1 diabetes	Actinomyces
9	Type 1 diabetes	Porphyromonas gingivalis
10	Type 1 diabetes	Selenomonas
11	Type 1 diabetes	Treponema
12	Type 1 diabetes	Dietzia maris
13	Type 1 diabetes	Staphylococcus epidermidis
14	Type 1 diabetes	Aerococcus
15	Type 1 diabetes	Atopobium
16	Type 1 diabetes	Atopobium vaginae
17	Type 1 diabetes	Candidate division TM7
18	Type 1 diabetes	Eggerthella
19	Type 1 diabetes	Gardnerella
20	Type 1 diabetes	Gardnerella vaginalis
21	Type 1 diabetes	Lactobacillus crispatus
22	Type 1 diabetes	Lactobacillus iners
23	Type 1 diabetes	Leptotrichia
24	Type 1 diabetes	Leptotrichia amnionii
25	Type 1 diabetes	Mobiluncus
26	Type 1 diabetes	Olsenella
27	Type 1 diabetes	Papillibacter
28	Type 1 diabetes	Porphyromonas uenonis
29	Type 1 diabetes	Streptobacillus
30	Type 1 diabetes	Comamonadaceae
31	Type 1 diabetes	Oxalobacteraceae
32	Type 1 diabetes	Sphingomonadaceae
33	Type 1 diabetes	Acidobacteriaceae
34	Type 1 diabetes	Aeromonadaceae
35	Type 1 diabetes	Alteromonadaceae
36	Type 1 diabetes	Anaerovorax
37	Type 1 diabetes	Bacillaceae
38	Type 1 diabetes	Bifidobacterium catenulatum
39	Type 1 diabetes	Cellulomonadaceae
40	Type 1 diabetes	Clostridiaceae
41	Type 1 diabetes	Clostridium cocleatum
42	Type 1 diabetes	Desulfobacteraceae
43	Type 1 diabetes	Desulfovibrionaceae
44	Type 1 diabetes	Nitrospiraceae
45	Type 1 diabetes	Paenibacillaceae
46	Type 1 diabetes	Peptostreptococcaceae
47	Type 1 diabetes	Polyangiaceae
48	Type 1 diabetes	Promicromonosporaceae
49	Type 1 diabetes	Ruminococcus productus
50	Type 1 diabetes	Syntrophobacteraceae
51	Type 1 diabetes	Thiotrichaceae
52	Type 1 diabetes	Pseudomonas
53	Type 1 diabetes	Enterobacter aerogenes
54	Type 1 diabetes	Enterobacter hormaechei
55	Type 1 diabetes	Klebsiella pneumoniae
56	Type 1 diabetes	Shigella dysenteriae
57	Type 1 diabetes	Fusobacterium nucleatum
58	Type 1 diabetes	Lysobacter
59	Type 1 diabetes	Rickettsiales
60	Type 1 diabetes	Streptococcus mitis
61	Type 1 diabetes	Xanthomonas
62	Type 1 diabetes	Bacteroidales
63	Type 1 diabetes	Enterococcus faecium
64	Type 1 diabetes	Erysipelotrichales
65	Type 1 diabetes	Alistipes finegoldii
66	Type 1 diabetes	Alistipes putredinis
67	Type 1 diabetes	Bacteroides eggerthii
68	Type 1 diabetes	Bacteroides finegoldii
69	Type 1 diabetes	Bacteroides sp. D20
70	Type 1 diabetes	Bilophila
71	Type 1 diabetes	Bilophila wadsworthia
72	Type 1 diabetes	Enterococcus faecalis
73	Type 1 diabetes	Eubacterium hallii
74	Type 1 diabetes	Holdemania
75	Type 1 diabetes	Lachnospira
76	Type 1 diabetes	Lactobacillus salivarius
77	Type 1 diabetes	Odoribacter splanchnicus
78	Type 1 diabetes	Parabacteroides distasonis
79	Type 1 diabetes	Parabacteroides merdae
80	Type 1 diabetes	Roseburia hominis
81	Type 1 diabetes	Roseburia intestinalis
82	Type 1 diabetes	Ruminococcus gnavus
83	Type 1 diabetes	Streptococcus anginosus
84	Type 1 diabetes	Streptococcus parasanguinis
85	Type 1 diabetes	Streptococcus salivarius
86	Type 1 diabetes	Streptococcus vestibularis
87	Type 1 diabetes	Veillonella atypica
88	Type 1 diabetes	Veillonella dispar
89	Type 1 diabetes	Veillonella parvula
90	Type 1 diabetes	Propionibacterium
91	Type 1 diabetes	Propionibacterium acnes
92	Type 1 diabetes	Alcaligenaceae
93	Type 1 diabetes	Coriobacteriaceae
94	Type 1 diabetes	Erysipelotrichaceae
95	Type 1 diabetes	Methanobrevibacter smithii
96	Liver cirrhosis	Verrucomicrobiaceae
97	Liver cirrhosis	Oxalobacter formigenes
98	Liver cirrhosis	Prevotella copri
99	Liver cirrhosis	Tropheryma whipplei
100	Liver cirrhosis	Desulfovibrio
101	Liver cirrhosis	Acinetobacter
102	Liver cirrhosis	Corynebacterium
103	Liver cirrhosis	Actinomyces
104	Liver cirrhosis	Porphyromonas gingivalis
105	Liver cirrhosis	Selenomonas
106	Liver cirrhosis	Treponema
107	Liver cirrhosis	Dietzia maris
108	Liver cirrhosis	Staphylococcus epidermidis
109	Liver cirrhosis	Aerococcus
110	Liver cirrhosis	Atopobium
111	Liver cirrhosis	Atopobium vaginae
112	Liver cirrhosis	Candidate division TM7
113	Liver cirrhosis	Eggerthella
114	Liver cirrhosis	Gardnerella
115	Liver cirrhosis	Gardnerella vaginalis
116	Liver cirrhosis	Lactobacillus crispatus
117	Liver cirrhosis	Lactobacillus iners
118	Liver cirrhosis	Leptotrichia
119	Liver cirrhosis	Leptotrichia amnionii
120	Liver cirrhosis	Mobiluncus
121	Liver cirrhosis	Olsenella
122	Liver cirrhosis	Papillibacter
123	Liver cirrhosis	Porphyromonas uenonis
124	Liver cirrhosis	Streptobacillus
125	Liver cirrhosis	Comamonadaceae
126	Liver cirrhosis	Oxalobacteraceae
127	Liver cirrhosis	Sphingomonadaceae
128	Liver cirrhosis	Acidobacteriaceae
129	Liver cirrhosis	Aeromonadaceae
130	Liver cirrhosis	Alteromonadaceae
131	Liver cirrhosis	Anaerovorax
132	Liver cirrhosis	Bacillaceae
133	Liver cirrhosis	Bifidobacterium catenulatum
134	Liver cirrhosis	Cellulomonadaceae
135	Liver cirrhosis	Clostridiaceae
136	Liver cirrhosis	Clostridium cocleatum
137	Liver cirrhosis	Desulfobacteraceae
138	Liver cirrhosis	Desulfovibrionaceae
139	Liver cirrhosis	Nitrospiraceae
140	Liver cirrhosis	Paenibacillaceae
141	Liver cirrhosis	Peptostreptococcaceae
142	Liver cirrhosis	Polyangiaceae
143	Liver cirrhosis	Promicromonosporaceae
144	Liver cirrhosis	Ruminococcus productus
145	Liver cirrhosis	Syntrophobacteraceae
146	Liver cirrhosis	Thiotrichaceae
147	Liver cirrhosis	Pseudomonas
148	Liver cirrhosis	Enterobacter aerogenes
149	Liver cirrhosis	Enterobacter hormaechei
150	Liver cirrhosis	Klebsiella pneumoniae
151	Liver cirrhosis	Shigella dysenteriae
152	Liver cirrhosis	Fusobacterium nucleatum
153	Liver cirrhosis	Lysobacter
154	Liver cirrhosis	Rickettsiales
155	Liver cirrhosis	Streptococcus mitis
156	Liver cirrhosis	Xanthomonas
157	Liver cirrhosis	Bacteroidales
158	Liver cirrhosis	Enterococcus faecium
159	Liver cirrhosis	Erysipelotrichales
160	Liver cirrhosis	Propionibacterium
161	Liver cirrhosis	Propionibacterium acnes
162	Liver cirrhosis	Alcaligenaceae
163	Liver cirrhosis	Coriobacteriaceae
164	Liver cirrhosis	Erysipelotrichaceae
165	Liver cirrhosis	Methanobrevibacter smithii
166	Liver cirrhosis	Acetonema
167	Liver cirrhosis	Actinobacillus
168	Liver cirrhosis	Aggregatibacter
169	Liver cirrhosis	Akkermansia
170	Liver cirrhosis	Anaerofilum
171	Liver cirrhosis	Anaerostipes
172	Liver cirrhosis	Anaerotruncus
173	Liver cirrhosis	Bacillus
174	Liver cirrhosis	Bacterium 08.96.4
175	Liver cirrhosis	Bacterium ASF500
176	Liver cirrhosis	Bacterium B4C2-5
177	Liver cirrhosis	Bacterium Ba2
178	Liver cirrhosis	Bacterium C15
179	Liver cirrhosis	Bacterium G100VIII
180	Liver cirrhosis	Bacterium ic1214
181	Liver cirrhosis	Bacterium ic1258
182	Liver cirrhosis	Bacterium ic1292
183	Liver cirrhosis	Bacterium ic1296
184	Liver cirrhosis	Bacterium ic1311
185	Liver cirrhosis	Bacterium ic1379
186	Liver cirrhosis	Bacterium ic1391
187	Liver cirrhosis	Bacterium MB7-1
188	Liver cirrhosis	Bacterium mpn-isolate group 19
189	Liver cirrhosis	Bacterium mpn-isolate group 22
190	Liver cirrhosis	Bacterium mpn-isolate group 24
191	Liver cirrhosis	Bacterium mpn-isolate group 27
192	Liver cirrhosis	Bacterium mpn-isolate group 5
193	Liver cirrhosis	Bacterium 'New Zealand B'
194	Liver cirrhosis	Bacterium str. 31285
195	Liver cirrhosis	Bacterium YE62
196	Liver cirrhosis	Bacterium YE64
197	Liver cirrhosis	Bacteroidaceae bacterium Smarlab 3301643
198	Liver cirrhosis	Bacteroides sp. CJ78
199	Liver cirrhosis	Bacteroides thetaiotaomicron
200	Liver cirrhosis	Bovine rumen bacterium JPR13
201	Liver cirrhosis	Brenneria
202	Liver cirrhosis	Burkholderiales bacterium Smarlab 3302047
203	Liver cirrhosis	Butyrate-producing bacterium ART55/1
204	Liver cirrhosis	Butyrate-producing bacterium L1-810
205	Liver cirrhosis	Butyrate-producing bacterium L1-952
206	Liver cirrhosis	Butyrate-producing bacterium L2-50
207	Liver cirrhosis	Butyrate-producing bacterium M104/1
208	Liver cirrhosis	Butyrate-producing bacterium M21/2
209	Liver cirrhosis	Butyrate-producing bacterium M50/1
210	Liver cirrhosis	Butyrate-producing bacterium P607
211	Liver cirrhosis	Butyrate-producing bacterium PH05YB02
212	Liver cirrhosis	Butyrate-producing bacterium Ph07AY02
213	Liver cirrhosis	Butyrate-producing bacterium PH07AY3
214	Liver cirrhosis	Butyrate-producing bacterium PH07AY5
215	Liver cirrhosis	Butyrate-producing bacterium PH07BY04
216	Liver cirrhosis	Butyrate-producing bacterium SL6/1/1
217	Liver cirrhosis	Butyrate-producing bacterium SM4/1
218	Liver cirrhosis	Butyrate-producing bacterium SR1/1
219	Liver cirrhosis	Butyrate-producing bacterium SR1/5
220	Liver cirrhosis	Butyrate-producing bacterium SS2/1
221	Liver cirrhosis	Butyrate-producing bacterium SSC/2
222	Liver cirrhosis	Butyrate-producing bacterium T2-132
223	Liver cirrhosis	Clostridia bacterium TSW07CA7
224	Liver cirrhosis	Clostridiaceae bacterium bSSV31
225	Liver cirrhosis	Clostridiaceae bacterium LEMV63
226	Liver cirrhosis	Clostridiaceae bacterium SH032
227	Liver cirrhosis	Clostridiaceae bacterium SK061
228	Liver cirrhosis	Clostridiales bacterium 80/3
229	Liver cirrhosis	Clostridiales bacterium A2-162
230	Liver cirrhosis	Clostridiales bacterium AHT16
231	Liver cirrhosis	Clostridiales bacterium L2-14
232	Liver cirrhosis	Clostridium innocuum
233	Liver cirrhosis	Clostridium ramosum
234	Liver cirrhosis	Clostridium spiroforme
235	Liver cirrhosis	Collinsella
236	Liver cirrhosis	Coprobacillus
237	Liver cirrhosis	Cronobacter
238	Liver cirrhosis	Dehalobacterium
239	Liver cirrhosis	Desulfotomaculum
240	Liver cirrhosis	Dialister
241	Liver cirrhosis	Dysgonomonas
242	Liver cirrhosis	Edwardsiella
243	Liver cirrhosis	Enterobacter
244	Liver cirrhosis	Erwinia
245	Liver cirrhosis	Erysipelothrix
246	Liver cirrhosis	Escherichia
247	Liver cirrhosis	Eubacterium tortuosum
248	Liver cirrhosis	Firmicutes bacterium EG14
249	Liver cirrhosis	Firmicutes str. C29
250	Liver cirrhosis	Gram-negative bacterium cL10-2b-4
251	Liver cirrhosis	Hafnia
252	Liver cirrhosis	Human intestinal firmicute CB47
253	Liver cirrhosis	Human intestinal firmicute CO13
254	Liver cirrhosis	Human intestinal firmicute CO19
255	Liver cirrhosis	Human intestinal firmicute CO2
256	Liver cirrhosis	Human intestinal firmicute CO35
257	Liver cirrhosis	Human intestinal firmicute CO4
258	Liver cirrhosis	Human intestinal firmicute CS26
259	Liver cirrhosis	Lachnobacterium
260	Liver cirrhosis	Lachnospiraceae bacterium A2
261	Liver cirrhosis	Lactococcus
262	Liver cirrhosis	Mannheimia
263	Liver cirrhosis	Mastodon intestinal bacterium AN-22-6
264	Liver cirrhosis	Mogibacterium
265	Liver cirrhosis	Oligella
266	Liver cirrhosis	Oscillibacter
267	Liver cirrhosis	Oscillospira
268	Liver cirrhosis	Oscillospiraceae bacterium NML 061048
269	Liver cirrhosis	Pantoea
270	Liver cirrhosis	Pasteurella
271	Liver cirrhosis	Pectobacterium
272	Liver cirrhosis	Peptostreptococcus
273	Liver cirrhosis	Pusillimonas
274	Liver cirrhosis	Rumen bacterium 8/94-32
275	Liver cirrhosis	Rumen bacterium R-7
276	Liver cirrhosis	Rumen bacterium R-9
277	Liver cirrhosis	Salmonella
278	Liver cirrhosis	Segmented filamentous bacterium
279	Liver cirrhosis	Serratia
280	Liver cirrhosis	Shigella
281	Liver cirrhosis	Solobacterium
282	Liver cirrhosis	Sutterella
283	Liver cirrhosis	Swine fecal bacterium FPC67
284	Liver cirrhosis	Swine fecal bacterium FPC70
285	Liver cirrhosis	Swine fecal bacterium RF3E-Xyl1
286	Liver cirrhosis	Swine fecal bacterium SD-Pec1
287	Liver cirrhosis	Swine manure pit bacterium PPC108
288	Liver cirrhosis	Tenericutes
289	Liver cirrhosis	Terrahaemophilus
290	Liver cirrhosis	Unidentified bacterium ZF3
291	Liver cirrhosis	Verrucomicrobia
292	Liver cirrhosis	Verrucomicrobia bacterium MS-F-88
293	Liver cirrhosis	Vibrio
294	Liver cirrhosis	Yersinia
295	Irritable bowel syndrome(IBS)	Verrucomicrobiaceae
296	Irritable bowel syndrome(IBS)	Oxalobacter formigenes
297	Irritable bowel syndrome(IBS)	Prevotella copri
298	Irritable bowel syndrome(IBS)	Tropheryma whipplei
299	Irritable bowel syndrome(IBS)	Desulfovibrio
300	Irritable bowel syndrome(IBS)	Acinetobacter
301	Irritable bowel syndrome(IBS)	Corynebacterium
302	Irritable bowel syndrome(IBS)	Actinomyces
303	Irritable bowel syndrome(IBS)	Porphyromonas gingivalis
304	Irritable bowel syndrome(IBS)	Selenomonas
305	Irritable bowel syndrome(IBS)	Treponema
306	Irritable bowel syndrome(IBS)	Dietzia maris
307	Irritable bowel syndrome(IBS)	Staphylococcus epidermidis
308	Irritable bowel syndrome(IBS)	Aerococcus
309	Irritable bowel syndrome(IBS)	Atopobium
310	Irritable bowel syndrome(IBS)	Atopobium vaginae
311	Irritable bowel syndrome(IBS)	Candidate division TM7
312	Irritable bowel syndrome(IBS)	Eggerthella
313	Irritable bowel syndrome(IBS)	Gardnerella
314	Irritable bowel syndrome(IBS)	Gardnerella vaginalis
315	Irritable bowel syndrome(IBS)	Lactobacillus crispatus
316	Irritable bowel syndrome(IBS)	Lactobacillus iners
317	Irritable bowel syndrome(IBS)	Leptotrichia
318	Irritable bowel syndrome(IBS)	Leptotrichia amnionii
319	Irritable bowel syndrome(IBS)	Mobiluncus
320	Irritable bowel syndrome(IBS)	Olsenella
321	Irritable bowel syndrome(IBS)	Papillibacter
322	Irritable bowel syndrome(IBS)	Porphyromonas uenonis
323	Irritable bowel syndrome(IBS)	Streptobacillus
324	Irritable bowel syndrome(IBS)	Comamonadaceae
325	Irritable bowel syndrome(IBS)	Oxalobacteraceae
326	Irritable bowel syndrome(IBS)	Sphingomonadaceae
327	Irritable bowel syndrome(IBS)	Pseudomonas
328	Irritable bowel syndrome(IBS)	Enterobacter aerogenes
329	Irritable bowel syndrome(IBS)	Enterobacter hormaechei
330	Irritable bowel syndrome(IBS)	Klebsiella pneumoniae
331	Irritable bowel syndrome(IBS)	Shigella dysenteriae
332	Irritable bowel syndrome(IBS)	Fusobacterium nucleatum
333	Irritable bowel syndrome(IBS)	Lysobacter
334	Irritable bowel syndrome(IBS)	Rickettsiales
335	Irritable bowel syndrome(IBS)	Streptococcus mitis
336	Irritable bowel syndrome(IBS)	Xanthomonas
337	Irritable bowel syndrome(IBS)	Bacteroidales
338	Irritable bowel syndrome(IBS)	Enterococcus faecium
339	Irritable bowel syndrome(IBS)	Erysipelotrichales
340	Irritable bowel syndrome(IBS)	Alistipes finegoldii
341	Irritable bowel syndrome(IBS)	Alistipes putredinis
342	Irritable bowel syndrome(IBS)	Bacteroides eggerthii
343	Irritable bowel syndrome(IBS)	Bacteroides finegoldii
344	Irritable bowel syndrome(IBS)	Bacteroides sp. D20
345	Irritable bowel syndrome(IBS)	Bilophila
346	Irritable bowel syndrome(IBS)	Bilophila wadsworthia
347	Irritable bowel syndrome(IBS)	Enterococcus faecalis
348	Irritable bowel syndrome(IBS)	Eubacterium hallii
349	Irritable bowel syndrome(IBS)	Holdemania
350	Irritable bowel syndrome(IBS)	Lachnospira
351	Irritable bowel syndrome(IBS)	Lactobacillus salivarius
352	Irritable bowel syndrome(IBS)	Odoribacter splanchnicus
353	Irritable bowel syndrome(IBS)	Parabacteroides distasonis
354	Irritable bowel syndrome(IBS)	Parabacteroides merdae
355	Irritable bowel syndrome(IBS)	Roseburia hominis
356	Irritable bowel syndrome(IBS)	Roseburia intestinalis
357	Irritable bowel syndrome(IBS)	Ruminococcus gnavus
358	Irritable bowel syndrome(IBS)	Streptococcus anginosus
359	Irritable bowel syndrome(IBS)	Streptococcus parasanguinis
360	Irritable bowel syndrome(IBS)	Streptococcus salivarius
361	Irritable bowel syndrome(IBS)	Streptococcus vestibularis
362	Irritable bowel syndrome(IBS)	Veillonella atypica
363	Irritable bowel syndrome(IBS)	Veillonella dispar
364	Irritable bowel syndrome(IBS)	Veillonella parvula
365	Irritable bowel syndrome(IBS)	Propionibacterium
366	Irritable bowel syndrome(IBS)	Propionibacterium acnes
367	Irritable bowel syndrome(IBS)	Alcaligenaceae
368	Irritable bowel syndrome(IBS)	Coriobacteriaceae
369	Irritable bowel syndrome(IBS)	Erysipelotrichaceae
370	Irritable bowel syndrome(IBS)	Methanobrevibacter smithii
371	Irritable bowel syndrome(IBS)	Acetonema
372	Irritable bowel syndrome(IBS)	Actinobacillus
373	Irritable bowel syndrome(IBS)	Aggregatibacter
374	Irritable bowel syndrome(IBS)	Akkermansia
375	Irritable bowel syndrome(IBS)	Anaerofilum
376	Irritable bowel syndrome(IBS)	Anaerostipes
377	Irritable bowel syndrome(IBS)	Anaerotruncus
378	Irritable bowel syndrome(IBS)	Bacillus
379	Irritable bowel syndrome(IBS)	Bacterium 08.96.4
380	Irritable bowel syndrome(IBS)	Bacterium ASF500
381	Irritable bowel syndrome(IBS)	Bacterium B4C2-5
382	Irritable bowel syndrome(IBS)	Bacterium Ba2
383	Irritable bowel syndrome(IBS)	Bacterium C15
384	Irritable bowel syndrome(IBS)	Bacterium G100VIII
385	Irritable bowel syndrome(IBS)	Bacterium ic1214
386	Irritable bowel syndrome(IBS)	Bacterium ic1258
387	Irritable bowel syndrome(IBS)	Bacterium ic1292
388	Irritable bowel syndrome(IBS)	Bacterium ic1296
389	Irritable bowel syndrome(IBS)	Bacterium ic1311
390	Irritable bowel syndrome(IBS)	Bacterium ic1379
391	Irritable bowel syndrome(IBS)	Bacterium ic1391
392	Irritable bowel syndrome(IBS)	Bacterium MB7-1
393	Irritable bowel syndrome(IBS)	Bacterium mpn-isolate group 19
394	Irritable bowel syndrome(IBS)	Bacterium mpn-isolate group 22
395	Irritable bowel syndrome(IBS)	Bacterium mpn-isolate group 24
396	Irritable bowel syndrome(IBS)	Bacterium mpn-isolate group 27
397	Irritable bowel syndrome(IBS)	Bacterium mpn-isolate group 5
398	Irritable bowel syndrome(IBS)	Bacterium 'New Zealand B'
399	Irritable bowel syndrome(IBS)	Bacterium str. 31285
400	Irritable bowel syndrome(IBS)	Bacterium YE62
401	Irritable bowel syndrome(IBS)	Bacterium YE64
402	Irritable bowel syndrome(IBS)	Bacteroidaceae bacterium Smarlab 3301643
403	Irritable bowel syndrome(IBS)	Bacteroides sp. CJ78
404	Irritable bowel syndrome(IBS)	Bacteroides thetaiotaomicron
405	Irritable bowel syndrome(IBS)	Bovine rumen bacterium JPR13
406	Irritable bowel syndrome(IBS)	Brenneria
407	Irritable bowel syndrome(IBS)	Burkholderiales bacterium Smarlab 3302047
408	Irritable bowel syndrome(IBS)	Butyrate-producing bacterium ART55/1
409	Irritable bowel syndrome(IBS)	Butyrate-producing bacterium L1-810
410	Irritable bowel syndrome(IBS)	Butyrate-producing bacterium L1-952
411	Irritable bowel syndrome(IBS)	Butyrate-producing bacterium L2-50
412	Irritable bowel syndrome(IBS)	Butyrate-producing bacterium M104/1
413	Irritable bowel syndrome(IBS)	Butyrate-producing bacterium M21/2
414	Irritable bowel syndrome(IBS)	Butyrate-producing bacterium M50/1
415	Irritable bowel syndrome(IBS)	Butyrate-producing bacterium P607
416	Irritable bowel syndrome(IBS)	Butyrate-producing bacterium PH05YB02
417	Irritable bowel syndrome(IBS)	Butyrate-producing bacterium Ph07AY02
418	Irritable bowel syndrome(IBS)	Butyrate-producing bacterium PH07AY3
419	Irritable bowel syndrome(IBS)	Butyrate-producing bacterium PH07AY5
420	Irritable bowel syndrome(IBS)	Butyrate-producing bacterium PH07BY04
421	Irritable bowel syndrome(IBS)	Butyrate-producing bacterium SL6/1/1
422	Irritable bowel syndrome(IBS)	Butyrate-producing bacterium SM4/1
423	Irritable bowel syndrome(IBS)	Butyrate-producing bacterium SR1/1
424	Irritable bowel syndrome(IBS)	Butyrate-producing bacterium SR1/5
425	Irritable bowel syndrome(IBS)	Butyrate-producing bacterium SS2/1
426	Irritable bowel syndrome(IBS)	Butyrate-producing bacterium SSC/2
427	Irritable bowel syndrome(IBS)	Butyrate-producing bacterium T2-132
428	Irritable bowel syndrome(IBS)	Clostridia bacterium TSW07CA7
429	Irritable bowel syndrome(IBS)	Clostridiaceae bacterium bSSV31
430	Irritable bowel syndrome(IBS)	Clostridiaceae bacterium LEMV63
431	Irritable bowel syndrome(IBS)	Clostridiaceae bacterium SH032
432	Irritable bowel syndrome(IBS)	Clostridiaceae bacterium SK061
433	Irritable bowel syndrome(IBS)	Clostridiales bacterium 80/3
434	Irritable bowel syndrome(IBS)	Clostridiales bacterium A2-162
435	Irritable bowel syndrome(IBS)	Clostridiales bacterium AHT16
436	Irritable bowel syndrome(IBS)	Clostridiales bacterium L2-14
437	Irritable bowel syndrome(IBS)	Clostridium innocuum
438	Irritable bowel syndrome(IBS)	Clostridium ramosum
439	Irritable bowel syndrome(IBS)	Clostridium spiroforme
440	Irritable bowel syndrome(IBS)	Collinsella
441	Irritable bowel syndrome(IBS)	Coprobacillus
442	Irritable bowel syndrome(IBS)	Cronobacter
443	Irritable bowel syndrome(IBS)	Dehalobacterium
444	Irritable bowel syndrome(IBS)	Desulfotomaculum
445	Irritable bowel syndrome(IBS)	Dialister
446	Irritable bowel syndrome(IBS)	Dysgonomonas
447	Irritable bowel syndrome(IBS)	Edwardsiella
448	Irritable bowel syndrome(IBS)	Enterobacter
449	Irritable bowel syndrome(IBS)	Erwinia
450	Irritable bowel syndrome(IBS)	Erysipelothrix
451	Irritable bowel syndrome(IBS)	Escherichia
452	Irritable bowel syndrome(IBS)	Eubacterium tortuosum
453	Irritable bowel syndrome(IBS)	Firmicutes bacterium EG14
454	Irritable bowel syndrome(IBS)	Firmicutes str. C29
455	Irritable bowel syndrome(IBS)	Gram-negative bacterium cL10-2b-4
456	Irritable bowel syndrome(IBS)	Hafnia
457	Irritable bowel syndrome(IBS)	Human intestinal firmicute CB47
458	Irritable bowel syndrome(IBS)	Human intestinal firmicute CO13
459	Irritable bowel syndrome(IBS)	Human intestinal firmicute CO19
460	Irritable bowel syndrome(IBS)	Human intestinal firmicute CO2
461	Irritable bowel syndrome(IBS)	Human intestinal firmicute CO35
462	Irritable bowel syndrome(IBS)	Human intestinal firmicute CO4
463	Irritable bowel syndrome(IBS)	Human intestinal firmicute CS26
464	Irritable bowel syndrome(IBS)	Lachnobacterium
465	Irritable bowel syndrome(IBS)	Lachnospiraceae bacterium A2
466	Irritable bowel syndrome(IBS)	Lactococcus
467	Irritable bowel syndrome(IBS)	Mannheimia
468	Irritable bowel syndrome(IBS)	Mastodon intestinal bacterium AN-22-6
469	Irritable bowel syndrome(IBS)	Mogibacterium
470	Irritable bowel syndrome(IBS)	Oligella
471	Irritable bowel syndrome(IBS)	Oscillibacter
472	Irritable bowel syndrome(IBS)	Oscillospira
473	Irritable bowel syndrome(IBS)	Oscillospiraceae bacterium NML 061048
474	Irritable bowel syndrome(IBS)	Pantoea
475	Irritable bowel syndrome(IBS)	Pasteurella
476	Irritable bowel syndrome(IBS)	Pectobacterium
477	Irritable bowel syndrome(IBS)	Peptostreptococcus
478	Irritable bowel syndrome(IBS)	Pusillimonas
479	Irritable bowel syndrome(IBS)	Rumen bacterium 8/94-32
480	Irritable bowel syndrome(IBS)	Rumen bacterium R-7
481	Irritable bowel syndrome(IBS)	Rumen bacterium R-9
482	Irritable bowel syndrome(IBS)	Salmonella
483	Irritable bowel syndrome(IBS)	Segmented filamentous bacterium
484	Irritable bowel syndrome(IBS)	Serratia
485	Irritable bowel syndrome(IBS)	Shigella
486	Irritable bowel syndrome(IBS)	Solobacterium
487	Irritable bowel syndrome(IBS)	Sutterella
488	Irritable bowel syndrome(IBS)	Swine fecal bacterium FPC67
489	Irritable bowel syndrome(IBS)	Swine fecal bacterium FPC70
490	Irritable bowel syndrome(IBS)	Swine fecal bacterium RF3E-Xyl1
491	Irritable bowel syndrome(IBS)	Swine fecal bacterium SD-Pec1
492	Irritable bowel syndrome(IBS)	Swine manure pit bacterium PPC108
493	Irritable bowel syndrome(IBS)	Tenericutes
494	Irritable bowel syndrome(IBS)	Terrahaemophilus
495	Irritable bowel syndrome(IBS)	Unidentified bacterium ZF3
496	Irritable bowel syndrome(IBS)	Verrucomicrobia
497	Irritable bowel syndrome(IBS)	Verrucomicrobia bacterium MS-F-88
498	Irritable bowel syndrome(IBS)	Vibrio
499	Irritable bowel syndrome(IBS)	Yersinia
500	Bacterial Vaginosis	Verrucomicrobiaceae
501	Bacterial Vaginosis	Oxalobacter formigenes
502	Bacterial Vaginosis	Prevotella copri
503	Bacterial Vaginosis	Tropheryma whipplei
504	Bacterial Vaginosis	Desulfovibrio
505	Bacterial Vaginosis	Acinetobacter
506	Bacterial Vaginosis	Corynebacterium
507	Bacterial Vaginosis	Actinomyces
508	Bacterial Vaginosis	Porphyromonas gingivalis
509	Bacterial Vaginosis	Selenomonas
510	Bacterial Vaginosis	Treponema
511	Bacterial Vaginosis	Dietzia maris
512	Bacterial Vaginosis	Staphylococcus epidermidis
513	Bacterial Vaginosis	Comamonadaceae
514	Bacterial Vaginosis	Oxalobacteraceae
515	Bacterial Vaginosis	Sphingomonadaceae
516	Bacterial Vaginosis	Pseudomonas
517	Bacterial Vaginosis	Acidobacteriaceae
518	Bacterial Vaginosis	Aeromonadaceae
519	Bacterial Vaginosis	Alteromonadaceae
520	Bacterial Vaginosis	Anaerovorax
521	Bacterial Vaginosis	Bacillaceae
522	Bacterial Vaginosis	Bifidobacterium catenulatum
523	Bacterial Vaginosis	Cellulomonadaceae
524	Bacterial Vaginosis	Clostridiaceae
525	Bacterial Vaginosis	Clostridium cocleatum
526	Bacterial Vaginosis	Desulfobacteraceae
527	Bacterial Vaginosis	Desulfovibrionaceae
528	Bacterial Vaginosis	Nitrospiraceae
529	Bacterial Vaginosis	Paenibacillaceae
530	Bacterial Vaginosis	Peptostreptococcaceae
531	Bacterial Vaginosis	Polyangiaceae
532	Bacterial Vaginosis	Promicromonosporaceae
533	Bacterial Vaginosis	Ruminococcus productus
534	Bacterial Vaginosis	Syntrophobacteraceae
535	Bacterial Vaginosis	Thiotrichaceae
536	Bacterial Vaginosis	Enterobacter aerogenes
537	Bacterial Vaginosis	Enterobacter hormaechei
538	Bacterial Vaginosis	Klebsiella pneumoniae
539	Bacterial Vaginosis	Shigella dysenteriae
540	Bacterial Vaginosis	Fusobacterium nucleatum
541	Gastro-oesophageal reflux	Proteobacteria
542	Gastric and duodenal ulcer	Proteobacteria
543	Allergic sensitization	Proteobacteria
544	Atopic sensitisation	Proteobacteria
545	Recurrent wheeze	Proteobacteria
546	Allergic asthma	Proteobacteria
547	Allergy	Proteobacteria
548	Bacterial Vaginosis	Lysobacter
549	Bacterial Vaginosis	Rickettsiales
550	Bacterial Vaginosis	Streptococcus mitis
551	Bacterial Vaginosis	Xanthomonas
552	Bacterial Vaginosis	Bacteroidales
553	Bacterial Vaginosis	Enterococcus faecium
554	Bacterial Vaginosis	Erysipelotrichales
555	Bacterial Vaginosis	Alistipes finegoldii
556	Bacterial Vaginosis	Alistipes putredinis
557	Bacterial Vaginosis	Bacteroides eggerthii
558	Bacterial Vaginosis	Bacteroides finegoldii
559	Bacterial Vaginosis	Bacteroides sp. D20
560	Bacterial Vaginosis	Bilophila
561	Bacterial Vaginosis	Bilophila wadsworthia
562	Bacterial Vaginosis	Enterococcus faecalis
563	Bacterial Vaginosis	Eubacterium hallii
564	Bacterial Vaginosis	Holdemania
565	Bacterial Vaginosis	Lachnospira
566	Bacterial Vaginosis	Lactobacillus salivarius
567	Bacterial Vaginosis	Odoribacter splanchnicus
568	Bacterial Vaginosis	Parabacteroides distasonis
569	Bacterial Vaginosis	Parabacteroides merdae
570	Bacterial Vaginosis	Roseburia hominis
571	Bacterial Vaginosis	Roseburia intestinalis
572	Bacterial Vaginosis	Ruminococcus gnavus
573	Bacterial Vaginosis	Streptococcus anginosus
574	Bacterial Vaginosis	Streptococcus parasanguinis
575	Bacterial Vaginosis	Streptococcus salivarius
576	Bacterial Vaginosis	Streptococcus vestibularis
577	Bacterial Vaginosis	Veillonella atypica
578	Bacterial Vaginosis	Veillonella dispar
579	Bacterial Vaginosis	Veillonella parvula
580	Bacterial Vaginosis	Propionibacterium
581	Bacterial Vaginosis	Propionibacterium acnes
582	Bacterial Vaginosis	Alcaligenaceae
583	Bacterial Vaginosis	Coriobacteriaceae
584	Bacterial Vaginosis	Erysipelotrichaceae
585	Bacterial Vaginosis	Methanobrevibacter smithii
586	Guttate psoriasis	Proteobacteria
587	Infectious colitis	Proteobacteria
588	Gastro-oesophageal reflux	Bacteroidetes
589	Constipation Irritable bowel syndrome(IBS)	Proteobacteria
590	Gastric and duodenal ulcer	Bacteroidetes
591	Allergic sensitization	Bacteroidetes
592	Atopic sensitisation	Bacteroidetes
593	Recurrent wheeze	Bacteroidetes
594	Allergic asthma	Bacteroidetes
595	Allergy	Bacteroidetes
596	Atopy	Proteobacteria
597	Bacterial Vaginosis	Acetonema
598	Bacterial Vaginosis	Actinobacillus
599	Bacterial Vaginosis	Aggregatibacter
600	Bacterial Vaginosis	Akkermansia
601	Bacterial Vaginosis	Anaerofilum
602	Bacterial Vaginosis	Anaerostipes
603	Bacterial Vaginosis	Anaerotruncus
604	Bacterial Vaginosis	Bacillus
605	Bacterial Vaginosis	Bacterium 08.96.4
606	Bacterial Vaginosis	Bacterium ASF500
607	Bacterial Vaginosis	Bacterium B4C2-5
608	Bacterial Vaginosis	Bacterium Ba2
609	Bacterial Vaginosis	Bacterium C15
610	Bacterial Vaginosis	Bacterium G100VIII
611	Bacterial Vaginosis	Bacterium ic1214
612	Bacterial Vaginosis	Bacterium ic1258
613	Bacterial Vaginosis	Bacterium ic1292
614	Bacterial Vaginosis	Bacterium ic1296
615	Bacterial Vaginosis	Bacterium ic1311
616	Bacterial Vaginosis	Bacterium ic1379
617	Bacterial Vaginosis	Bacterium ic1391
618	Bacterial Vaginosis	Bacterium MB7-1
619	Bacterial Vaginosis	Bacterium mpn-isolate group 19
620	Bacterial Vaginosis	Bacterium mpn-isolate group 22
621	Bacterial Vaginosis	Bacterium mpn-isolate group 24
622	Bacterial Vaginosis	Bacterium mpn-isolate group 27
623	Bacterial Vaginosis	Bacterium mpn-isolate group 5
624	Bacterial Vaginosis	Bacterium 'New Zealand B'
625	Bacterial Vaginosis	Bacterium str. 31285
626	Bacterial Vaginosis	Bacterium YE62
627	Bacterial Vaginosis	Bacterium YE64
628	Bacterial Vaginosis	Bacteroidaceae bacterium Smarlab 3301643
629	Bacterial Vaginosis	Bacteroides sp. CJ78
630	Bacterial Vaginosis	Bacteroides thetaiotaomicron
631	Bacterial Vaginosis	Bovine rumen bacterium JPR13
632	Bacterial Vaginosis	Brenneria
633	Bacterial Vaginosis	Burkholderiales bacterium Smarlab 3302047
634	Bacterial Vaginosis	Butyrate-producing bacterium ART55/1
635	Bacterial Vaginosis	Butyrate-producing bacterium L1-810
636	Bacterial Vaginosis	Butyrate-producing bacterium L1-952
637	Bacterial Vaginosis	Butyrate-producing bacterium L2-50
638	Bacterial Vaginosis	Butyrate-producing bacterium M104/1
639	Bacterial Vaginosis	Butyrate-producing bacterium M21/2
640	Bacterial Vaginosis	Butyrate-producing bacterium M50/1
641	Bacterial Vaginosis	Butyrate-producing bacterium P607
642	Bacterial Vaginosis	Butyrate-producing bacterium PH05YB02
643	Bacterial Vaginosis	Butyrate-producing bacterium Ph07AY02
644	Bacterial Vaginosis	Butyrate-producing bacterium PH07AY3
645	Bacterial Vaginosis	Butyrate-producing bacterium PH07AY5
646	Bacterial Vaginosis	Butyrate-producing bacterium PH07BY04
647	Bacterial Vaginosis	Butyrate-producing bacterium SL6/1/1
648	Bacterial Vaginosis	Butyrate-producing bacterium SM4/1
649	Bacterial Vaginosis	Butyrate-producing bacterium SR1/1
650	Bacterial Vaginosis	Butyrate-producing bacterium SR1/5
651	Bacterial Vaginosis	Butyrate-producing bacterium SS2/1
652	Bacterial Vaginosis	Butyrate-producing bacterium SSC/2
653	Bacterial Vaginosis	Butyrate-producing bacterium T2-132
654	Bacterial Vaginosis	Clostridia bacterium TSW07CA7
655	Bacterial Vaginosis	Clostridiaceae bacterium bSSV31
656	Bacterial Vaginosis	Clostridiaceae bacterium LEMV63
657	Bacterial Vaginosis	Clostridiaceae bacterium SH032
658	Bacterial Vaginosis	Clostridiaceae bacterium SK061
659	Bacterial Vaginosis	Clostridiales bacterium 80/3
660	Bacterial Vaginosis	Clostridiales bacterium A2-162
661	Bacterial Vaginosis	Clostridiales bacterium AHT16
662	Bacterial Vaginosis	Clostridiales bacterium L2-14
663	Bacterial Vaginosis	Clostridium innocuum
664	Bacterial Vaginosis	Clostridium ramosum
665	Bacterial Vaginosis	Clostridium spiroforme
666	Bacterial Vaginosis	Collinsella
667	Bacterial Vaginosis	Coprobacillus
668	Bacterial Vaginosis	Cronobacter
669	Bacterial Vaginosis	Dehalobacterium
670	Bacterial Vaginosis	Desulfotomaculum
671	Bacterial Vaginosis	Dialister
672	Bacterial Vaginosis	Dysgonomonas
673	Bacterial Vaginosis	Edwardsiella
674	Bacterial Vaginosis	Enterobacter
675	Bacterial Vaginosis	Erwinia
676	Bacterial Vaginosis	Erysipelothrix
677	Bacterial Vaginosis	Escherichia
678	Bacterial Vaginosis	Eubacterium tortuosum
679	Bacterial Vaginosis	Firmicutes bacterium EG14
680	Bacterial Vaginosis	Firmicutes str. C29
681	Bacterial Vaginosis	Gram-negative bacterium cL10-2b-4
682	Bacterial Vaginosis	Hafnia
683	Bacterial Vaginosis	Human intestinal firmicute CB47
684	Bacterial Vaginosis	Human intestinal firmicute CO13
685	Bacterial Vaginosis	Human intestinal firmicute CO19
686	Bacterial Vaginosis	Human intestinal firmicute CO2
687	Bacterial Vaginosis	Human intestinal firmicute CO35
688	Bacterial Vaginosis	Human intestinal firmicute CO4
689	Bacterial Vaginosis	Human intestinal firmicute CS26
690	Bacterial Vaginosis	Lachnobacterium
691	Bacterial Vaginosis	Lachnospiraceae bacterium A2
692	Bacterial Vaginosis	Lactococcus
693	Bacterial Vaginosis	Mannheimia
694	Bacterial Vaginosis	Mastodon intestinal bacterium AN-22-6
695	Bacterial Vaginosis	Mogibacterium
696	Bacterial Vaginosis	Oligella
697	Bacterial Vaginosis	Oscillibacter
698	Bacterial Vaginosis	Oscillospira
699	Bacterial Vaginosis	Oscillospiraceae bacterium NML 061048
700	Bacterial Vaginosis	Pantoea
701	Bacterial Vaginosis	Pasteurella
702	Bacterial Vaginosis	Pectobacterium
703	Bacterial Vaginosis	Peptostreptococcus
704	Bacterial Vaginosis	Pusillimonas
705	Bacterial Vaginosis	Rumen bacterium 8/94-32
706	Bacterial Vaginosis	Rumen bacterium R-7
707	Bacterial Vaginosis	Rumen bacterium R-9
708	Bacterial Vaginosis	Salmonella
709	Bacterial Vaginosis	Segmented filamentous bacterium
710	Bacterial Vaginosis	Serratia
711	Bacterial Vaginosis	Shigella
712	Bacterial Vaginosis	Solobacterium
713	Bacterial Vaginosis	Sutterella
714	Bacterial Vaginosis	Swine fecal bacterium FPC67
715	Bacterial Vaginosis	Swine fecal bacterium FPC70
716	Bacterial Vaginosis	Swine fecal bacterium RF3E-Xyl1
717	Bacterial Vaginosis	Swine fecal bacterium SD-Pec1
718	Bacterial Vaginosis	Swine manure pit bacterium PPC108
719	Bacterial Vaginosis	Tenericutes
720	Bacterial Vaginosis	Terrahaemophilus
721	Bacterial Vaginosis	Unidentified bacterium ZF3
722	Bacterial Vaginosis	Verrucomicrobia
723	Bacterial Vaginosis	Verrucomicrobia bacterium MS-F-88
724	Bacterial Vaginosis	Vibrio
725	Bacterial Vaginosis	Yersinia
726	Colon cancer	Proteobacteria
727	Guttate psoriasis	Bacteroidetes
728	Infectious colitis	Bacteroidetes
729	Constipation Irritable bowel syndrome(IBS)	Bacteroidetes
730	Gastro-oesophageal reflux	Prevotella
731	Gastric and duodenal ulcer	Prevotella
732	Allergic sensitization	Prevotella
733	Atopic sensitisation	Prevotella
734	Recurrent wheeze	Prevotella
735	Gastro-oesophageal reflux	Firmicutes
736	Allergic asthma	Prevotella
737	Allergy	Prevotella
738	Gastric and duodenal ulcer	Firmicutes
739	Allergic sensitization	Firmicutes
740	Atopic sensitisation	Firmicutes
741	Recurrent wheeze	Firmicutes
742	Allergic asthma	Firmicutes
743	Allergy	Firmicutes
744	Atopy	Bacteroidetes
745	Colon cancer	Bacteroidetes
746	Guttate psoriasis	Prevotella
747	Kidney stones	Proteobacteria
748	New-onset untreated rheumatoid arthrits	Proteobacteria
749	Whipple's disease	Proteobacteria
750	Guttate psoriasis	Firmicutes
751	Infectious colitis	Prevotella
752	Infectious colitis	Firmicutes
753	Constipation Irritable bowel syndrome(IBS)	Prevotella
754	Constipation Irritable bowel syndrome(IBS)	Firmicutes
755	Atopy	Prevotella
756	Colon cancer	Prevotella
757	Atopy	Firmicutes
758	Colon cancer	Firmicutes
759	New-onset untreated rheumatoid arthrits	Bacteroidetes
760	Kidney stones	Bacteroidetes
761	Whipple's disease	Bacteroidetes
762	New-onset untreated rheumatoid arthrits	Prevotella
763	Whipple's disease	Prevotella
764	Kidney stones	Prevotella
765	New-onset untreated rheumatoid arthrits	Firmicutes
766	Whipple's disease	Firmicutes
767	Kidney stones	Firmicutes
768	Necrotizing Enterocolitis	Verrucomicrobiaceae
769	Crohn's disease(CD)	Verrucomicrobiaceae
770	Crohn's disease(CD)	Prevotella copri
771	Crohn's disease(CD)	Oxalobacter formigenes
772	Crohn's disease(CD)	Tropheryma whipplei
773	Necrotizing Enterocolitis	Oxalobacter formigenes
774	Necrotizing Enterocolitis	Prevotella copri
775	Necrotizing Enterocolitis	Tropheryma whipplei
776	Crohn's disease(CD)	Desulfovibrio
777	Necrotizing Enterocolitis	Desulfovibrio
778	Crohn's disease(CD)	Acinetobacter
779	Crohn's disease(CD)	Corynebacterium
780	Necrotizing Enterocolitis	Acinetobacter
781	Necrotizing Enterocolitis	Corynebacterium
782	Necrotizing Enterocolitis	Actinomyces
783	Necrotizing Enterocolitis	Porphyromonas gingivalis
784	Necrotizing Enterocolitis	Selenomonas
785	Necrotizing Enterocolitis	Treponema
786	Crohn's disease(CD)	Actinomyces
787	Crohn's disease(CD)	Porphyromonas gingivalis
788	Crohn's disease(CD)	Selenomonas
789	Crohn's disease(CD)	Treponema
790	Crohn's disease(CD)	Dietzia maris
791	Crohn's disease(CD)	Staphylococcus epidermidis
792	Necrotizing Enterocolitis	Dietzia maris
793	Necrotizing Enterocolitis	Staphylococcus epidermidis
794	Necrotizing Enterocolitis	Aerococcus
795	Necrotizing Enterocolitis	Atopobium
796	Necrotizing Enterocolitis	Atopobium vaginae
797	Necrotizing Enterocolitis	Candidate division TM7
798	Necrotizing Enterocolitis	Eggerthella
799	Necrotizing Enterocolitis	Gardnerella
800	Necrotizing Enterocolitis	Gardnerella vaginalis
801	Necrotizing Enterocolitis	Lactobacillus crispatus
802	Necrotizing Enterocolitis	Lactobacillus iners
803	Necrotizing Enterocolitis	Leptotrichia
804	Necrotizing Enterocolitis	Leptotrichia amnionii
805	Necrotizing Enterocolitis	Mobiluncus
806	Necrotizing Enterocolitis	Olsenella
807	Necrotizing Enterocolitis	Papillibacter
808	Necrotizing Enterocolitis	Porphyromonas uenonis
809	Necrotizing Enterocolitis	Streptobacillus
810	Crohn's disease(CD)	Aerococcus
811	Crohn's disease(CD)	Atopobium
812	Crohn's disease(CD)	Atopobium vaginae
813	Crohn's disease(CD)	Candidate division TM7
814	Crohn's disease(CD)	Eggerthella
815	Crohn's disease(CD)	Gardnerella
816	Crohn's disease(CD)	Gardnerella vaginalis
817	Crohn's disease(CD)	Lactobacillus crispatus
818	Crohn's disease(CD)	Lactobacillus iners
819	Crohn's disease(CD)	Leptotrichia
820	Crohn's disease(CD)	Leptotrichia amnionii
821	Crohn's disease(CD)	Mobiluncus
822	Crohn's disease(CD)	Olsenella
823	Crohn's disease(CD)	Papillibacter
824	Crohn's disease(CD)	Porphyromonas uenonis
825	Crohn's disease(CD)	Streptobacillus
826	Necrotizing Enterocolitis	Comamonadaceae
827	Necrotizing Enterocolitis	Oxalobacteraceae
828	Necrotizing Enterocolitis	Sphingomonadaceae
829	Crohn's disease(CD)	Comamonadaceae
830	Crohn's disease(CD)	Oxalobacteraceae
831	Crohn's disease(CD)	Sphingomonadaceae
832	Necrotizing Enterocolitis	Pseudomonas
833	Crohn's disease(CD)	Pseudomonas
834	Necrotizing Enterocolitis	Acidobacteriaceae
835	Necrotizing Enterocolitis	Aeromonadaceae
836	Necrotizing Enterocolitis	Alteromonadaceae
837	Necrotizing Enterocolitis	Anaerovorax
838	Necrotizing Enterocolitis	Bacillaceae
839	Necrotizing Enterocolitis	Bifidobacterium catenulatum
840	Necrotizing Enterocolitis	Cellulomonadaceae
841	Necrotizing Enterocolitis	Clostridiaceae
842	Necrotizing Enterocolitis	Clostridium cocleatum
843	Necrotizing Enterocolitis	Desulfobacteraceae
844	Necrotizing Enterocolitis	Desulfovibrionaceae
845	Necrotizing Enterocolitis	Nitrospiraceae
846	Necrotizing Enterocolitis	Paenibacillaceae
847	Necrotizing Enterocolitis	Peptostreptococcaceae
848	Necrotizing Enterocolitis	Polyangiaceae
849	Necrotizing Enterocolitis	Promicromonosporaceae
850	Necrotizing Enterocolitis	Ruminococcus productus
851	Necrotizing Enterocolitis	Syntrophobacteraceae
852	Necrotizing Enterocolitis	Thiotrichaceae
853	Crohn's disease(CD)	Acidobacteriaceae
854	Crohn's disease(CD)	Aeromonadaceae
855	Crohn's disease(CD)	Alteromonadaceae
856	Crohn's disease(CD)	Anaerovorax
857	Crohn's disease(CD)	Bacillaceae
858	Crohn's disease(CD)	Bifidobacterium catenulatum
859	Crohn's disease(CD)	Cellulomonadaceae
860	Crohn's disease(CD)	Clostridiaceae
861	Crohn's disease(CD)	Clostridium cocleatum
862	Crohn's disease(CD)	Desulfobacteraceae
863	Crohn's disease(CD)	Desulfovibrionaceae
864	Crohn's disease(CD)	Nitrospiraceae
865	Crohn's disease(CD)	Paenibacillaceae
866	Crohn's disease(CD)	Peptostreptococcaceae
867	Crohn's disease(CD)	Polyangiaceae
868	Crohn's disease(CD)	Promicromonosporaceae
869	Crohn's disease(CD)	Ruminococcus productus
870	Crohn's disease(CD)	Syntrophobacteraceae
871	Crohn's disease(CD)	Thiotrichaceae
872	Crohn's disease(CD)	Enterobacter aerogenes
873	Crohn's disease(CD)	Enterobacter hormaechei
874	Crohn's disease(CD)	Klebsiella pneumoniae
875	Crohn's disease(CD)	Shigella dysenteriae
876	Crohn's disease(CD)	Fusobacterium nucleatum
877	Necrotizing Enterocolitis	Fusobacterium nucleatum
878	Gastro-oesophageal reflux	Actinobacteria
879	Gastric and duodenal ulcer	Actinobacteria
880	Allergic sensitization	Actinobacteria
881	Atopic sensitisation	Actinobacteria
882	Recurrent wheeze	Actinobacteria
883	Allergic asthma	Actinobacteria
884	Allergy	Actinobacteria
885	Gastro-oesophageal reflux	Haemophilus
886	Gastro-oesophageal reflux	Lachnospiraceae
887	Gastric and duodenal ulcer	Haemophilus
888	Gastric and duodenal ulcer	Lachnospiraceae
889	Allergic sensitization	Haemophilus
890	Atopic sensitisation	Haemophilus
891	Recurrent wheeze	Haemophilus
892	Allergic sensitization	Lachnospiraceae
893	Atopic sensitisation	Lachnospiraceae
894	Recurrent wheeze	Lachnospiraceae
895	Allergic asthma	Haemophilus
896	Allergy	Haemophilus
897	Allergic asthma	Lachnospiraceae
898	Allergy	Lachnospiraceae
899	Gastro-oesophageal reflux	Lactobacillus
900	Gastric and duodenal ulcer	Lactobacillus
901	Allergic sensitization	Lactobacillus
902	Atopic sensitisation	Lactobacillus
903	Recurrent wheeze	Lactobacillus
904	Allergic asthma	Lactobacillus
905	Allergy	Lactobacillus
906	Necrotizing Enterocolitis	Lysobacter
907	Necrotizing Enterocolitis	Rickettsiales
908	Necrotizing Enterocolitis	Streptococcus mitis
909	Necrotizing Enterocolitis	Xanthomonas
910	Crohn's disease(CD)	Lysobacter
911	Crohn's disease(CD)	Rickettsiales
912	Crohn's disease(CD)	Streptococcus mitis
913	Crohn's disease(CD)	Xanthomonas
914	Guttate psoriasis	Actinobacteria
915	Necrotizing Enterocolitis	Bacteroidales
916	Necrotizing Enterocolitis	Enterococcus faecium
917	Necrotizing Enterocolitis	Erysipelotrichales
918	Guttate psoriasis	Haemophilus
919	Guttate psoriasis	Lachnospiraceae
920	Infectious colitis	Actinobacteria
921	Necrotizing Enterocolitis	Alistipes finegoldii
922	Necrotizing Enterocolitis	Alistipes putredinis
923	Necrotizing Enterocolitis	Bacteroides eggerthii
924	Necrotizing Enterocolitis	Bacteroides finegoldii
925	Necrotizing Enterocolitis	Bacteroides sp. D20
926	Necrotizing Enterocolitis	Bilophila
927	Necrotizing Enterocolitis	Bilophila wadsworthia
928	Necrotizing Enterocolitis	Enterococcus faecalis
929	Necrotizing Enterocolitis	Eubacterium hallii
930	Necrotizing Enterocolitis	Holdemania
931	Necrotizing Enterocolitis	Lachnospira
932	Necrotizing Enterocolitis	Lactobacillus salivarius
933	Necrotizing Enterocolitis	Odoribacter splanchnicus
934	Necrotizing Enterocolitis	Parabacteroides distasonis
935	Necrotizing Enterocolitis	Parabacteroides merdae
936	Necrotizing Enterocolitis	Roseburia hominis
937	Necrotizing Enterocolitis	Roseburia intestinalis
938	Necrotizing Enterocolitis	Ruminococcus gnavus
939	Necrotizing Enterocolitis	Streptococcus anginosus
940	Necrotizing Enterocolitis	Streptococcus parasanguinis
941	Necrotizing Enterocolitis	Streptococcus salivarius
942	Necrotizing Enterocolitis	Streptococcus vestibularis
943	Necrotizing Enterocolitis	Veillonella atypica
944	Necrotizing Enterocolitis	Veillonella dispar
945	Necrotizing Enterocolitis	Veillonella parvula
946	Crohn's disease(CD)	Alistipes finegoldii
947	Crohn's disease(CD)	Alistipes putredinis
948	Crohn's disease(CD)	Bacteroides eggerthii
949	Crohn's disease(CD)	Bacteroides finegoldii
950	Crohn's disease(CD)	Bacteroides sp. D20
951	Crohn's disease(CD)	Bilophila
952	Crohn's disease(CD)	Bilophila wadsworthia
953	Crohn's disease(CD)	Enterococcus faecalis
954	Crohn's disease(CD)	Eubacterium hallii
955	Crohn's disease(CD)	Holdemania
956	Crohn's disease(CD)	Lachnospira
957	Crohn's disease(CD)	Lactobacillus salivarius
958	Crohn's disease(CD)	Odoribacter splanchnicus
959	Crohn's disease(CD)	Parabacteroides distasonis
960	Crohn's disease(CD)	Parabacteroides merdae
961	Crohn's disease(CD)	Roseburia hominis
962	Crohn's disease(CD)	Roseburia intestinalis
963	Crohn's disease(CD)	Ruminococcus gnavus
964	Crohn's disease(CD)	Streptococcus anginosus
965	Crohn's disease(CD)	Streptococcus parasanguinis
966	Crohn's disease(CD)	Streptococcus salivarius
967	Crohn's disease(CD)	Streptococcus vestibularis
968	Crohn's disease(CD)	Veillonella atypica
969	Crohn's disease(CD)	Veillonella dispar
970	Crohn's disease(CD)	Veillonella parvula
971	Infectious colitis	Haemophilus
972	Necrotizing Enterocolitis	Propionibacterium
973	Necrotizing Enterocolitis	Propionibacterium acnes
974	Crohn's disease(CD)	Propionibacterium
975	Crohn's disease(CD)	Propionibacterium acnes
976	Infectious colitis	Lachnospiraceae
977	Guttate psoriasis	Lactobacillus
978	Necrotizing Enterocolitis	Alcaligenaceae
979	Necrotizing Enterocolitis	Coriobacteriaceae
980	Necrotizing Enterocolitis	Erysipelotrichaceae
981	Necrotizing Enterocolitis	Methanobrevibacter smithii
982	Crohn's disease(CD)	Alcaligenaceae
983	Crohn's disease(CD)	Coriobacteriaceae
984	Crohn's disease(CD)	Erysipelotrichaceae
985	Crohn's disease(CD)	Methanobrevibacter smithii
986	Infectious colitis	Lactobacillus
987	Constipation Irritable bowel syndrome(IBS)	Actinobacteria
988	Constipation Irritable bowel syndrome(IBS)	Haemophilus
989	Constipation Irritable bowel syndrome(IBS)	Lachnospiraceae
990	Atopy	Actinobacteria
991	Atopy	Haemophilus
992	Atopy	Lachnospiraceae
993	Constipation Irritable bowel syndrome(IBS)	Lactobacillus
994	Colon cancer	Actinobacteria
995	Colon cancer	Haemophilus
996	Colon cancer	Lachnospiraceae
997	Atopy	Lactobacillus
998	Colon cancer	Lactobacillus
999	Necrotizing Enterocolitis	Acetonema
1000	Necrotizing Enterocolitis	Actinobacillus
1001	Necrotizing Enterocolitis	Aggregatibacter
1002	Necrotizing Enterocolitis	Akkermansia
1003	Necrotizing Enterocolitis	Anaerofilum
1004	Necrotizing Enterocolitis	Anaerostipes
1005	Necrotizing Enterocolitis	Anaerotruncus
1006	Necrotizing Enterocolitis	Bacillus
1007	Necrotizing Enterocolitis	Bacterium 08.96.4
1008	Necrotizing Enterocolitis	Bacterium ASF500
1009	Necrotizing Enterocolitis	Bacterium B4C2-5
1010	Necrotizing Enterocolitis	Bacterium Ba2
1011	Necrotizing Enterocolitis	Bacterium C15
1012	Necrotizing Enterocolitis	Bacterium G100VIII
1013	Necrotizing Enterocolitis	Bacterium ic1214
1014	Necrotizing Enterocolitis	Bacterium ic1258
1015	Necrotizing Enterocolitis	Bacterium ic1292
1016	Necrotizing Enterocolitis	Bacterium ic1296
1017	Necrotizing Enterocolitis	Bacterium ic1311
1018	Necrotizing Enterocolitis	Bacterium ic1379
1019	Necrotizing Enterocolitis	Bacterium ic1391
1020	Necrotizing Enterocolitis	Bacterium MB7-1
1021	Necrotizing Enterocolitis	Bacterium mpn-isolate group 19
1022	Necrotizing Enterocolitis	Bacterium mpn-isolate group 22
1023	Necrotizing Enterocolitis	Bacterium mpn-isolate group 24
1024	Necrotizing Enterocolitis	Bacterium mpn-isolate group 27
1025	Necrotizing Enterocolitis	Bacterium mpn-isolate group 5
1026	Necrotizing Enterocolitis	Bacterium 'New Zealand B'
1027	Necrotizing Enterocolitis	Bacterium str. 31285
1028	Necrotizing Enterocolitis	Bacterium YE62
1029	Necrotizing Enterocolitis	Bacterium YE64
1030	Necrotizing Enterocolitis	Bacteroidaceae bacterium Smarlab 3301643
1031	Necrotizing Enterocolitis	Bacteroides sp. CJ78
1032	Necrotizing Enterocolitis	Bacteroides thetaiotaomicron
1033	Necrotizing Enterocolitis	Bovine rumen bacterium JPR13
1034	Necrotizing Enterocolitis	Brenneria
1035	Necrotizing Enterocolitis	Burkholderiales bacterium Smarlab 3302047
1036	Necrotizing Enterocolitis	Butyrate-producing bacterium ART55/1
1037	Necrotizing Enterocolitis	Butyrate-producing bacterium L1-810
1038	Necrotizing Enterocolitis	Butyrate-producing bacterium L1-952
1039	Necrotizing Enterocolitis	Butyrate-producing bacterium L2-50
1040	Necrotizing Enterocolitis	Butyrate-producing bacterium M104/1
1041	Necrotizing Enterocolitis	Butyrate-producing bacterium M21/2
1042	Necrotizing Enterocolitis	Butyrate-producing bacterium M50/1
1043	Necrotizing Enterocolitis	Butyrate-producing bacterium P607
1044	Necrotizing Enterocolitis	Butyrate-producing bacterium PH05YB02
1045	Necrotizing Enterocolitis	Butyrate-producing bacterium Ph07AY02
1046	Necrotizing Enterocolitis	Butyrate-producing bacterium PH07AY3
1047	Necrotizing Enterocolitis	Butyrate-producing bacterium PH07AY5
1048	Necrotizing Enterocolitis	Butyrate-producing bacterium PH07BY04
1049	Necrotizing Enterocolitis	Butyrate-producing bacterium SL6/1/1
1050	Necrotizing Enterocolitis	Butyrate-producing bacterium SM4/1
1051	Necrotizing Enterocolitis	Butyrate-producing bacterium SR1/1
1052	Necrotizing Enterocolitis	Butyrate-producing bacterium SR1/5
1053	Necrotizing Enterocolitis	Butyrate-producing bacterium SS2/1
1054	Necrotizing Enterocolitis	Butyrate-producing bacterium SSC/2
1055	Necrotizing Enterocolitis	Butyrate-producing bacterium T2-132
1056	Necrotizing Enterocolitis	Clostridia bacterium TSW07CA7
1057	Necrotizing Enterocolitis	Clostridiaceae bacterium bSSV31
1058	Necrotizing Enterocolitis	Clostridiaceae bacterium LEMV63
1059	Necrotizing Enterocolitis	Clostridiaceae bacterium SH032
1060	Necrotizing Enterocolitis	Clostridiaceae bacterium SK061
1061	Necrotizing Enterocolitis	Clostridiales bacterium 80/3
1062	Necrotizing Enterocolitis	Clostridiales bacterium A2-162
1063	Necrotizing Enterocolitis	Clostridiales bacterium AHT16
1064	Necrotizing Enterocolitis	Clostridiales bacterium L2-14
1065	Necrotizing Enterocolitis	Clostridium innocuum
1066	Necrotizing Enterocolitis	Clostridium ramosum
1067	Necrotizing Enterocolitis	Clostridium spiroforme
1068	Necrotizing Enterocolitis	Collinsella
1069	Necrotizing Enterocolitis	Coprobacillus
1070	Necrotizing Enterocolitis	Cronobacter
1071	Necrotizing Enterocolitis	Dehalobacterium
1072	Necrotizing Enterocolitis	Desulfotomaculum
1073	Necrotizing Enterocolitis	Dialister
1074	Necrotizing Enterocolitis	Dysgonomonas
1075	Necrotizing Enterocolitis	Edwardsiella
1076	Necrotizing Enterocolitis	Enterobacter
1077	Necrotizing Enterocolitis	Erwinia
1078	Necrotizing Enterocolitis	Erysipelothrix
1079	Necrotizing Enterocolitis	Escherichia
1080	Necrotizing Enterocolitis	Eubacterium tortuosum
1081	Necrotizing Enterocolitis	Firmicutes bacterium EG14
1082	Necrotizing Enterocolitis	Firmicutes str. C29
1083	Necrotizing Enterocolitis	Gram-negative bacterium cL10-2b-4
1084	Necrotizing Enterocolitis	Hafnia
1085	Necrotizing Enterocolitis	Human intestinal firmicute CB47
1086	Necrotizing Enterocolitis	Human intestinal firmicute CO13
1087	Necrotizing Enterocolitis	Human intestinal firmicute CO19
1088	Necrotizing Enterocolitis	Human intestinal firmicute CO2
1089	Necrotizing Enterocolitis	Human intestinal firmicute CO35
1090	Necrotizing Enterocolitis	Human intestinal firmicute CO4
1091	Necrotizing Enterocolitis	Human intestinal firmicute CS26
1092	Necrotizing Enterocolitis	Lachnobacterium
1093	Necrotizing Enterocolitis	Lachnospiraceae bacterium A2
1094	Necrotizing Enterocolitis	Lactococcus
1095	Necrotizing Enterocolitis	Mannheimia
1096	Necrotizing Enterocolitis	Mastodon intestinal bacterium AN-22-6
1097	Necrotizing Enterocolitis	Mogibacterium
1098	Necrotizing Enterocolitis	Oligella
1099	Necrotizing Enterocolitis	Oscillibacter
1100	Necrotizing Enterocolitis	Oscillospira
1101	Necrotizing Enterocolitis	Oscillospiraceae bacterium NML 061048
1102	Necrotizing Enterocolitis	Pantoea
1103	Necrotizing Enterocolitis	Pasteurella
1104	Necrotizing Enterocolitis	Pectobacterium
1105	Necrotizing Enterocolitis	Peptostreptococcus
1106	Necrotizing Enterocolitis	Pusillimonas
1107	Necrotizing Enterocolitis	Rumen bacterium 8/94-32
1108	Necrotizing Enterocolitis	Rumen bacterium R-7
1109	Necrotizing Enterocolitis	Rumen bacterium R-9
1110	Necrotizing Enterocolitis	Salmonella
1111	Necrotizing Enterocolitis	Segmented filamentous bacterium
1112	Necrotizing Enterocolitis	Serratia
1113	Necrotizing Enterocolitis	Shigella
1114	Necrotizing Enterocolitis	Solobacterium
1115	Necrotizing Enterocolitis	Sutterella
1116	Necrotizing Enterocolitis	Swine fecal bacterium FPC67
1117	Necrotizing Enterocolitis	Swine fecal bacterium FPC70
1118	Necrotizing Enterocolitis	Swine fecal bacterium RF3E-Xyl1
1119	Necrotizing Enterocolitis	Swine fecal bacterium SD-Pec1
1120	Necrotizing Enterocolitis	Swine manure pit bacterium PPC108
1121	Necrotizing Enterocolitis	Tenericutes
1122	Necrotizing Enterocolitis	Terrahaemophilus
1123	Necrotizing Enterocolitis	Unidentified bacterium ZF3
1124	Necrotizing Enterocolitis	Verrucomicrobia
1125	Necrotizing Enterocolitis	Verrucomicrobia bacterium MS-F-88
1126	Necrotizing Enterocolitis	Vibrio
1127	Necrotizing Enterocolitis	Yersinia
1128	Crohn's disease(CD)	Acetonema
1129	Crohn's disease(CD)	Actinobacillus
1130	Crohn's disease(CD)	Aggregatibacter
1131	Crohn's disease(CD)	Akkermansia
1132	Crohn's disease(CD)	Anaerofilum
1133	Crohn's disease(CD)	Anaerostipes
1134	Crohn's disease(CD)	Anaerotruncus
1135	Crohn's disease(CD)	Bacillus
1136	Crohn's disease(CD)	Bacterium 08.96.4
1137	Crohn's disease(CD)	Bacterium ASF500
1138	Crohn's disease(CD)	Bacterium B4C2-5
1139	Crohn's disease(CD)	Bacterium Ba2
1140	Crohn's disease(CD)	Bacterium C15
1141	Crohn's disease(CD)	Bacterium G100VIII
1142	Crohn's disease(CD)	Bacterium ic1214
1143	Crohn's disease(CD)	Bacterium ic1258
1144	Crohn's disease(CD)	Bacterium ic1292
1145	Crohn's disease(CD)	Bacterium ic1296
1146	Crohn's disease(CD)	Bacterium ic1311
1147	Crohn's disease(CD)	Bacterium ic1379
1148	Crohn's disease(CD)	Bacterium ic1391
1149	Crohn's disease(CD)	Bacterium MB7-1
1150	Crohn's disease(CD)	Bacterium mpn-isolate group 19
1151	Crohn's disease(CD)	Bacterium mpn-isolate group 22
1152	Crohn's disease(CD)	Bacterium mpn-isolate group 24
1153	Crohn's disease(CD)	Bacterium mpn-isolate group 27
1154	Crohn's disease(CD)	Bacterium mpn-isolate group 5
1155	Crohn's disease(CD)	Bacterium 'New Zealand B'
1156	Crohn's disease(CD)	Bacterium str. 31285
1157	Crohn's disease(CD)	Bacterium YE62
1158	Crohn's disease(CD)	Bacterium YE64
1159	Crohn's disease(CD)	Bacteroidaceae bacterium Smarlab 3301643
1160	Crohn's disease(CD)	Bacteroides sp. CJ78
1161	Crohn's disease(CD)	Bacteroides thetaiotaomicron
1162	Crohn's disease(CD)	Bovine rumen bacterium JPR13
1163	Crohn's disease(CD)	Brenneria
1164	Crohn's disease(CD)	Burkholderiales bacterium Smarlab 3302047
1165	Crohn's disease(CD)	Butyrate-producing bacterium ART55/1
1166	Crohn's disease(CD)	Butyrate-producing bacterium L1-810
1167	Crohn's disease(CD)	Butyrate-producing bacterium L1-952
1168	Crohn's disease(CD)	Butyrate-producing bacterium L2-50
1169	Crohn's disease(CD)	Butyrate-producing bacterium M104/1
1170	Crohn's disease(CD)	Butyrate-producing bacterium M21/2
1171	Crohn's disease(CD)	Butyrate-producing bacterium M50/1
1172	Crohn's disease(CD)	Butyrate-producing bacterium P607
1173	Crohn's disease(CD)	Butyrate-producing bacterium PH05YB02
1174	Crohn's disease(CD)	Butyrate-producing bacterium Ph07AY02
1175	Crohn's disease(CD)	Butyrate-producing bacterium PH07AY3
1176	Crohn's disease(CD)	Butyrate-producing bacterium PH07AY5
1177	Crohn's disease(CD)	Butyrate-producing bacterium PH07BY04
1178	Crohn's disease(CD)	Butyrate-producing bacterium SL6/1/1
1179	Crohn's disease(CD)	Butyrate-producing bacterium SM4/1
1180	Crohn's disease(CD)	Butyrate-producing bacterium SR1/1
1181	Crohn's disease(CD)	Butyrate-producing bacterium SR1/5
1182	Crohn's disease(CD)	Butyrate-producing bacterium SS2/1
1183	Crohn's disease(CD)	Butyrate-producing bacterium SSC/2
1184	Crohn's disease(CD)	Butyrate-producing bacterium T2-132
1185	Crohn's disease(CD)	Clostridia bacterium TSW07CA7
1186	Crohn's disease(CD)	Clostridiaceae bacterium bSSV31
1187	Crohn's disease(CD)	Clostridiaceae bacterium LEMV63
1188	Crohn's disease(CD)	Clostridiaceae bacterium SH032
1189	Crohn's disease(CD)	Clostridiaceae bacterium SK061
1190	Crohn's disease(CD)	Clostridiales bacterium 80/3
1191	Crohn's disease(CD)	Clostridiales bacterium A2-162
1192	Crohn's disease(CD)	Clostridiales bacterium AHT16
1193	Crohn's disease(CD)	Clostridiales bacterium L2-14
1194	Crohn's disease(CD)	Clostridium innocuum
1195	Crohn's disease(CD)	Clostridium ramosum
1196	Crohn's disease(CD)	Clostridium spiroforme
1197	Crohn's disease(CD)	Collinsella
1198	Crohn's disease(CD)	Coprobacillus
1199	Crohn's disease(CD)	Cronobacter
1200	Crohn's disease(CD)	Dehalobacterium
1201	Crohn's disease(CD)	Desulfotomaculum
1202	Crohn's disease(CD)	Dialister
1203	Crohn's disease(CD)	Dysgonomonas
1204	Crohn's disease(CD)	Edwardsiella
1205	Crohn's disease(CD)	Enterobacter
1206	Crohn's disease(CD)	Erwinia
1207	Crohn's disease(CD)	Erysipelothrix
1208	Crohn's disease(CD)	Escherichia
1209	Crohn's disease(CD)	Eubacterium tortuosum
1210	Crohn's disease(CD)	Firmicutes bacterium EG14
1211	Crohn's disease(CD)	Firmicutes str. C29
1212	Crohn's disease(CD)	Gram-negative bacterium cL10-2b-4
1213	Crohn's disease(CD)	Hafnia
1214	Crohn's disease(CD)	Human intestinal firmicute CB47
1215	Crohn's disease(CD)	Human intestinal firmicute CO13
1216	Crohn's disease(CD)	Human intestinal firmicute CO19
1217	Crohn's disease(CD)	Human intestinal firmicute CO2
1218	Crohn's disease(CD)	Human intestinal firmicute CO35
1219	Crohn's disease(CD)	Human intestinal firmicute CO4
1220	Crohn's disease(CD)	Human intestinal firmicute CS26
1221	Crohn's disease(CD)	Lachnobacterium
1222	Crohn's disease(CD)	Lachnospiraceae bacterium A2
1223	Crohn's disease(CD)	Lactococcus
1224	Crohn's disease(CD)	Mannheimia
1225	Crohn's disease(CD)	Mastodon intestinal bacterium AN-22-6
1226	Crohn's disease(CD)	Mogibacterium
1227	Crohn's disease(CD)	Oligella
1228	Crohn's disease(CD)	Oscillibacter
1229	Crohn's disease(CD)	Oscillospira
1230	Crohn's disease(CD)	Oscillospiraceae bacterium NML 061048
1231	Crohn's disease(CD)	Pantoea
1232	Crohn's disease(CD)	Pasteurella
1233	Crohn's disease(CD)	Pectobacterium
1234	Crohn's disease(CD)	Peptostreptococcus
1235	Crohn's disease(CD)	Pusillimonas
1236	Crohn's disease(CD)	Rumen bacterium 8/94-32
1237	Crohn's disease(CD)	Rumen bacterium R-7
1238	Crohn's disease(CD)	Rumen bacterium R-9
1239	Crohn's disease(CD)	Salmonella
1240	Crohn's disease(CD)	Segmented filamentous bacterium
1241	Crohn's disease(CD)	Serratia
1242	Crohn's disease(CD)	Shigella
1243	Crohn's disease(CD)	Solobacterium
1244	Crohn's disease(CD)	Sutterella
1245	Crohn's disease(CD)	Swine fecal bacterium FPC67
1246	Crohn's disease(CD)	Swine fecal bacterium FPC70
1247	Crohn's disease(CD)	Swine fecal bacterium RF3E-Xyl1
1248	Crohn's disease(CD)	Swine fecal bacterium SD-Pec1
1249	Crohn's disease(CD)	Swine manure pit bacterium PPC108
1250	Crohn's disease(CD)	Tenericutes
1251	Crohn's disease(CD)	Terrahaemophilus
1252	Crohn's disease(CD)	Unidentified bacterium ZF3
1253	Crohn's disease(CD)	Verrucomicrobia
1254	Crohn's disease(CD)	Verrucomicrobia bacterium MS-F-88
1255	Crohn's disease(CD)	Vibrio
1256	Crohn's disease(CD)	Yersinia
1257	Gastro-oesophageal reflux	Enterobacteriaceae
1258	Gastric and duodenal ulcer	Enterobacteriaceae
1259	Allergic sensitization	Enterobacteriaceae
1260	Atopic sensitisation	Enterobacteriaceae
1261	Recurrent wheeze	Enterobacteriaceae
1262	Allergic asthma	Enterobacteriaceae
1263	Allergy	Enterobacteriaceae
1264	Gastro-oesophageal reflux	Clostridium coccoides
1265	Gastric and duodenal ulcer	Clostridium coccoides
1266	Gastro-oesophageal reflux	Clostridium difficile
1267	Allergic sensitization	Clostridium coccoides
1268	Atopic sensitisation	Clostridium coccoides
1269	Recurrent wheeze	Clostridium coccoides
1270	Allergic asthma	Clostridium coccoides
1271	Allergy	Clostridium coccoides
1272	Gastro-oesophageal reflux	Bacteroides
1273	Gastric and duodenal ulcer	Clostridium difficile
1274	Allergic asthma	Clostridium difficile
1275	Allergy	Clostridium difficile
1276	Gastric and duodenal ulcer	Bacteroides
1277	Allergic sensitization	Bacteroides
1278	Atopic sensitisation	Bacteroides
1279	Recurrent wheeze	Bacteroides
1280	Allergic asthma	Bacteroides
1281	Allergy	Bacteroides
1282	Allergic sensitization	Helicobacter pylori
1283	Atopic sensitisation	Helicobacter pylori
1284	Recurrent wheeze	Helicobacter pylori
1285	Guttate psoriasis	Enterobacteriaceae
1286	Gastro-oesophageal reflux	Veillonella
1287	Clostridium difficile infection(CDI)	Oxalobacter formigenes
1288	Clostridium difficile infection(CDI)	Prevotella copri
1289	Clostridium difficile infection(CDI)	Tropheryma whipplei
1290	Periodontal	Verrucomicrobiaceae
1291	Clostridium difficile infection(CDI)	Desulfovibrio
1292	Gastric and duodenal ulcer	Veillonella
1293	Allergic sensitization	Veillonella
1294	Atopic sensitisation	Veillonella
1295	Recurrent wheeze	Veillonella
1296	Clostridium difficile infection(CDI)	Acinetobacter
1297	Clostridium difficile infection(CDI)	Corynebacterium
1298	Allergic asthma	Veillonella
1299	Allergy	Veillonella
1300	Periodontal	Oxalobacter formigenes
1301	Periodontal	Prevotella copri
1302	Periodontal	Tropheryma whipplei
1303	Whipple's disease	Haemophilus
1304	New-onset untreated rheumatoid arthrits	Haemophilus
1305	Kidney stones	Haemophilus
1306	Kidney stones	Actinobacteria
1307	New-onset untreated rheumatoid arthrits	Actinobacteria
1308	Whipple's disease	Actinobacteria
1309	Clostridium difficile infection(CDI)	Actinomyces
1310	Clostridium difficile infection(CDI)	Porphyromonas gingivalis
1311	Clostridium difficile infection(CDI)	Selenomonas
1312	Clostridium difficile infection(CDI)	Treponema
1313	Periodontal	Desulfovibrio
1314	Guttate psoriasis	Clostridium difficile
1315	Periodontal	Acinetobacter
1316	Periodontal	Corynebacterium
1317	New-onset untreated rheumatoid arthrits	Lachnospiraceae
1318	Whipple's disease	Lachnospiraceae
1319	Kidney stones	Lachnospiraceae
1320	Clostridium difficile infection(CDI)	Dietzia maris
1321	Clostridium difficile infection(CDI)	Staphylococcus epidermidis
1322	Infectious colitis	Enterobacteriaceae
1323	Guttate psoriasis	Clostridium coccoides
1324	Periodontal	Dietzia maris
1325	Periodontal	Staphylococcus epidermidis
1326	Guttate psoriasis	Bacteroides
1327	Infectious colitis	Clostridium difficile
1328	Guttate psoriasis	Helicobacter pylori
1329	Infectious colitis	Clostridium coccoides
1330	Eczema	Proteobacteria
1331	Infectious colitis	Helicobacter pylori
1332	Clostridium difficile infection(CDI)	Aerococcus
1333	Clostridium difficile infection(CDI)	Atopobium
1334	Clostridium difficile infection(CDI)	Atopobium vaginae
1335	Clostridium difficile infection(CDI)	Candidate division TM7
1336	Clostridium difficile infection(CDI)	Eggerthella
1337	Clostridium difficile infection(CDI)	Gardnerella
1338	Clostridium difficile infection(CDI)	Gardnerella vaginalis
1339	Clostridium difficile infection(CDI)	Lactobacillus crispatus
1340	Clostridium difficile infection(CDI)	Lactobacillus iners
1341	Clostridium difficile infection(CDI)	Leptotrichia
1342	Clostridium difficile infection(CDI)	Leptotrichia amnionii
1343	Clostridium difficile infection(CDI)	Mobiluncus
1344	Clostridium difficile infection(CDI)	Olsenella
1345	Clostridium difficile infection(CDI)	Papillibacter
1346	Clostridium difficile infection(CDI)	Porphyromonas uenonis
1347	Clostridium difficile infection(CDI)	Streptobacillus
1348	Clostridium difficile infection(CDI)	Comamonadaceae
1349	Clostridium difficile infection(CDI)	Oxalobacteraceae
1350	Clostridium difficile infection(CDI)	Sphingomonadaceae
1351	Periodontal	Aerococcus
1352	Periodontal	Atopobium
1353	Periodontal	Atopobium vaginae
1354	Periodontal	Candidate division TM7
1355	Periodontal	Eggerthella
1356	Periodontal	Gardnerella
1357	Periodontal	Gardnerella vaginalis
1358	Periodontal	Lactobacillus crispatus
1359	Periodontal	Lactobacillus iners
1360	Periodontal	Leptotrichia
1361	Periodontal	Leptotrichia amnionii
1362	Periodontal	Mobiluncus
1363	Periodontal	Olsenella
1364	Periodontal	Papillibacter
1365	Periodontal	Porphyromonas uenonis
1366	Periodontal	Streptobacillus
1367	Guttate psoriasis	Veillonella
1368	Kidney stones	Lactobacillus
1369	New-onset untreated rheumatoid arthrits	Lactobacillus
1370	Whipple's disease	Lactobacillus
1371	Periodontal	Comamonadaceae
1372	Periodontal	Oxalobacteraceae
1373	Periodontal	Sphingomonadaceae
1374	Constipation Irritable bowel syndrome(IBS)	Enterobacteriaceae
1375	Constipation Irritable bowel syndrome(IBS)	Clostridium difficile
1376	Clostridium difficile infection(CDI)	Pseudomonas
1377	Infectious colitis	Veillonella
1378	Periodontal	Pseudomonas
1379	Clostridium difficile infection(CDI)	Acidobacteriaceae
1380	Clostridium difficile infection(CDI)	Aeromonadaceae
1381	Clostridium difficile infection(CDI)	Alteromonadaceae
1382	Clostridium difficile infection(CDI)	Anaerovorax
1383	Clostridium difficile infection(CDI)	Bacillaceae
1384	Clostridium difficile infection(CDI)	Bifidobacterium catenulatum
1385	Clostridium difficile infection(CDI)	Cellulomonadaceae
1386	Clostridium difficile infection(CDI)	Clostridiaceae
1387	Clostridium difficile infection(CDI)	Clostridium cocleatum
1388	Clostridium difficile infection(CDI)	Desulfobacteraceae
1389	Clostridium difficile infection(CDI)	Desulfovibrionaceae
1390	Clostridium difficile infection(CDI)	Nitrospiraceae
1391	Clostridium difficile infection(CDI)	Paenibacillaceae
1392	Clostridium difficile infection(CDI)	Peptostreptococcaceae
1393	Clostridium difficile infection(CDI)	Polyangiaceae
1394	Clostridium difficile infection(CDI)	Promicromonosporaceae
1395	Clostridium difficile infection(CDI)	Ruminococcus productus
1396	Clostridium difficile infection(CDI)	Syntrophobacteraceae
1397	Clostridium difficile infection(CDI)	Thiotrichaceae
1398	Constipation Irritable bowel syndrome(IBS)	Clostridium coccoides
1399	Atopy	Enterobacteriaceae
1400	Periodontal	Acidobacteriaceae
1401	Periodontal	Aeromonadaceae
1402	Periodontal	Alteromonadaceae
1403	Periodontal	Anaerovorax
1404	Periodontal	Bacillaceae
1405	Periodontal	Bifidobacterium catenulatum
1406	Periodontal	Cellulomonadaceae
1407	Periodontal	Clostridiaceae
1408	Periodontal	Clostridium cocleatum
1409	Periodontal	Desulfobacteraceae
1410	Periodontal	Desulfovibrionaceae
1411	Periodontal	Nitrospiraceae
1412	Periodontal	Paenibacillaceae
1413	Periodontal	Peptostreptococcaceae
1414	Periodontal	Polyangiaceae
1415	Periodontal	Promicromonosporaceae
1416	Periodontal	Ruminococcus productus
1417	Periodontal	Syntrophobacteraceae
1418	Periodontal	Thiotrichaceae
1419	Constipation Irritable bowel syndrome(IBS)	Bacteroides
1420	Atopy	Clostridium difficile
1421	Constipation Irritable bowel syndrome(IBS)	Helicobacter pylori
1422	Colon cancer	Enterobacteriaceae
1423	Colon cancer	Clostridium difficile
1424	Clostridium difficile infection(CDI)	Fusobacterium nucleatum
1425	Clostridium difficile infection(CDI)	Enterobacter aerogenes
1426	Clostridium difficile infection(CDI)	Enterobacter hormaechei
1427	Clostridium difficile infection(CDI)	Klebsiella pneumoniae
1428	Clostridium difficile infection(CDI)	Shigella dysenteriae
1429	Atopy	Clostridium coccoides
1430	Periodontal	Fusobacterium nucleatum
1431	Periodontal	Enterobacter aerogenes
1432	Periodontal	Enterobacter hormaechei
1433	Periodontal	Klebsiella pneumoniae
1434	Periodontal	Shigella dysenteriae
1435	Atopy	Bacteroides
1436	Atopy	Helicobacter pylori
1437	Colon cancer	Clostridium coccoides
1438	Colon cancer	Helicobacter pylori
1439	Colon cancer	Bacteroides
1440	Atopy	Veillonella
1441	Cystic fibrosis	Verrucomicrobiaceae
1442	Cystic fibrosis	Oxalobacter formigenes
1443	Cystic fibrosis	Prevotella copri
1444	Cystic fibrosis	Tropheryma whipplei
1445	Eczema	Bacteroidetes
1446	Cystic fibrosis	Desulfovibrio
1447	Colon cancer	Veillonella
1448	Cystic fibrosis	Acinetobacter
1449	Cystic fibrosis	Corynebacterium
1450	Cystic fibrosis	Actinomyces
1451	Cystic fibrosis	Porphyromonas gingivalis
1452	Cystic fibrosis	Selenomonas
1453	Cystic fibrosis	Treponema
1454	Clostridium difficile infection(CDI)	Bacteroidales
1455	Clostridium difficile infection(CDI)	Enterococcus faecium
1456	Clostridium difficile infection(CDI)	Erysipelotrichales
1457	Cystic fibrosis	Dietzia maris
1458	Cystic fibrosis	Staphylococcus epidermidis
1459	Clostridium difficile infection(CDI)	Lysobacter
1460	Clostridium difficile infection(CDI)	Rickettsiales
1461	Clostridium difficile infection(CDI)	Streptococcus mitis
1462	Clostridium difficile infection(CDI)	Xanthomonas
1463	Periodontal	Bacteroidales
1464	Periodontal	Enterococcus faecium
1465	Periodontal	Erysipelotrichales
1466	Periodontal	Lysobacter
1467	Periodontal	Rickettsiales
1468	Periodontal	Streptococcus mitis
1469	Periodontal	Xanthomonas
1470	Clostridium difficile infection(CDI)	Alistipes finegoldii
1471	Clostridium difficile infection(CDI)	Alistipes putredinis
1472	Clostridium difficile infection(CDI)	Bacteroides eggerthii
1473	Clostridium difficile infection(CDI)	Bacteroides finegoldii
1474	Clostridium difficile infection(CDI)	Bacteroides sp. D20
1475	Clostridium difficile infection(CDI)	Bilophila
1476	Clostridium difficile infection(CDI)	Bilophila wadsworthia
1477	Clostridium difficile infection(CDI)	Enterococcus faecalis
1478	Clostridium difficile infection(CDI)	Eubacterium hallii
1479	Clostridium difficile infection(CDI)	Holdemania
1480	Clostridium difficile infection(CDI)	Lachnospira
1481	Clostridium difficile infection(CDI)	Lactobacillus salivarius
1482	Clostridium difficile infection(CDI)	Odoribacter splanchnicus
1483	Clostridium difficile infection(CDI)	Parabacteroides distasonis
1484	Clostridium difficile infection(CDI)	Parabacteroides merdae
1485	Clostridium difficile infection(CDI)	Roseburia hominis
1486	Clostridium difficile infection(CDI)	Roseburia intestinalis
1487	Clostridium difficile infection(CDI)	Ruminococcus gnavus
1488	Clostridium difficile infection(CDI)	Streptococcus anginosus
1489	Clostridium difficile infection(CDI)	Streptococcus parasanguinis
1490	Clostridium difficile infection(CDI)	Streptococcus salivarius
1491	Clostridium difficile infection(CDI)	Streptococcus vestibularis
1492	Clostridium difficile infection(CDI)	Veillonella atypica
1493	Clostridium difficile infection(CDI)	Veillonella dispar
1494	Clostridium difficile infection(CDI)	Veillonella parvula
1495	Clostridium difficile infection(CDI)	Propionibacterium
1496	Clostridium difficile infection(CDI)	Propionibacterium acnes
1497	Periodontal	Alistipes finegoldii
1498	Periodontal	Alistipes putredinis
1499	Periodontal	Bacteroides eggerthii
1500	Periodontal	Bacteroides finegoldii
1501	Periodontal	Bacteroides sp. D20
1502	Periodontal	Bilophila
1503	Periodontal	Bilophila wadsworthia
1504	Periodontal	Enterococcus faecalis
1505	Periodontal	Eubacterium hallii
1506	Periodontal	Holdemania
1507	Periodontal	Lachnospira
1508	Periodontal	Lactobacillus salivarius
1509	Periodontal	Odoribacter splanchnicus
1510	Periodontal	Parabacteroides distasonis
1511	Periodontal	Parabacteroides merdae
1512	Periodontal	Roseburia hominis
1513	Periodontal	Roseburia intestinalis
1514	Periodontal	Ruminococcus gnavus
1515	Periodontal	Streptococcus anginosus
1516	Periodontal	Streptococcus parasanguinis
1517	Periodontal	Streptococcus salivarius
1518	Periodontal	Streptococcus vestibularis
1519	Periodontal	Veillonella atypica
1520	Periodontal	Veillonella dispar
1521	Periodontal	Veillonella parvula
1522	Periodontal	Propionibacterium
1523	Periodontal	Propionibacterium acnes
1524	Clostridium difficile infection(CDI)	Alcaligenaceae
1525	Clostridium difficile infection(CDI)	Coriobacteriaceae
1526	Clostridium difficile infection(CDI)	Erysipelotrichaceae
1527	Clostridium difficile infection(CDI)	Methanobrevibacter smithii
1528	Cystic fibrosis	Aerococcus
1529	Cystic fibrosis	Atopobium
1530	Cystic fibrosis	Atopobium vaginae
1531	Cystic fibrosis	Candidate division TM7
1532	Cystic fibrosis	Eggerthella
1533	Cystic fibrosis	Gardnerella
1534	Cystic fibrosis	Gardnerella vaginalis
1535	Cystic fibrosis	Lactobacillus crispatus
1536	Cystic fibrosis	Lactobacillus iners
1537	Cystic fibrosis	Leptotrichia
1538	Cystic fibrosis	Leptotrichia amnionii
1539	Cystic fibrosis	Mobiluncus
1540	Cystic fibrosis	Olsenella
1541	Cystic fibrosis	Papillibacter
1542	Cystic fibrosis	Porphyromonas uenonis
1543	Cystic fibrosis	Streptobacillus
1544	Eczema	Prevotella
1545	Cystic fibrosis	Comamonadaceae
1546	Cystic fibrosis	Oxalobacteraceae
1547	Cystic fibrosis	Sphingomonadaceae
1548	Periodontal	Alcaligenaceae
1549	Periodontal	Coriobacteriaceae
1550	Periodontal	Erysipelotrichaceae
1551	Periodontal	Methanobrevibacter smithii
1552	Kidney stones	Clostridium difficile
1553	New-onset untreated rheumatoid arthrits	Clostridium difficile
1554	Whipple's disease	Clostridium difficile
1555	Cystic fibrosis	Pseudomonas
1556	New-onset untreated rheumatoid arthrits	Enterobacteriaceae
1557	Whipple's disease	Enterobacteriaceae
1558	Kidney stones	Enterobacteriaceae
1559	Cystic fibrosis	Acidobacteriaceae
1560	Cystic fibrosis	Aeromonadaceae
1561	Cystic fibrosis	Alteromonadaceae
1562	Cystic fibrosis	Anaerovorax
1563	Cystic fibrosis	Bacillaceae
1564	Cystic fibrosis	Bifidobacterium catenulatum
1565	Cystic fibrosis	Cellulomonadaceae
1566	Cystic fibrosis	Clostridiaceae
1567	Cystic fibrosis	Clostridium cocleatum
1568	Cystic fibrosis	Desulfobacteraceae
1569	Cystic fibrosis	Desulfovibrionaceae
1570	Cystic fibrosis	Nitrospiraceae
1571	Cystic fibrosis	Paenibacillaceae
1572	Cystic fibrosis	Peptostreptococcaceae
1573	Cystic fibrosis	Polyangiaceae
1574	Cystic fibrosis	Promicromonosporaceae
1575	Cystic fibrosis	Ruminococcus productus
1576	Cystic fibrosis	Syntrophobacteraceae
1577	Cystic fibrosis	Thiotrichaceae
1578	Kidney stones	Helicobacter pylori
1579	New-onset untreated rheumatoid arthrits	Helicobacter pylori
1580	Whipple's disease	Helicobacter pylori
1581	Cystic fibrosis	Fusobacterium nucleatum
1582	Kidney stones	Clostridium coccoides
1583	New-onset untreated rheumatoid arthrits	Clostridium coccoides
1584	Whipple's disease	Clostridium coccoides
1585	Kidney stones	Bacteroides
1586	New-onset untreated rheumatoid arthrits	Bacteroides
1587	Whipple's disease	Bacteroides
1588	Cystic fibrosis	Enterobacter aerogenes
1589	Cystic fibrosis	Enterobacter hormaechei
1590	Cystic fibrosis	Klebsiella pneumoniae
1591	Cystic fibrosis	Shigella dysenteriae
1592	Gastro-oesophageal reflux	Staphylococcus aureus
1593	Gastric and duodenal ulcer	Staphylococcus aureus
1594	Allergic sensitization	Staphylococcus aureus
1595	Atopic sensitisation	Staphylococcus aureus
1596	Recurrent wheeze	Staphylococcus aureus
1597	Allergic asthma	Staphylococcus aureus
1598	Allergy	Staphylococcus aureus
1599	New-onset untreated rheumatoid arthrits	Veillonella
1600	Whipple's disease	Veillonella
1601	Kidney stones	Veillonella
1602	Eczema	Firmicutes
1603	Cystic fibrosis	Bacteroidales
1604	Cystic fibrosis	Enterococcus faecium
1605	Cystic fibrosis	Erysipelotrichales
1606	Inflammatory bowel disease(IBD)	Bacteroidetes
1607	Gastro-oesophageal reflux	Fusobacterium
1608	Inflammatory bowel disease(IBD)	Prevotella
1609	Gastric and duodenal ulcer	Fusobacterium
1610	Allergic sensitization	Fusobacterium
1611	Atopic sensitisation	Fusobacterium
1612	Recurrent wheeze	Fusobacterium
1613	Cystic fibrosis	Propionibacterium
1614	Cystic fibrosis	Propionibacterium acnes
1615	Allergic asthma	Fusobacterium
1616	Allergy	Fusobacterium
1617	Cystic fibrosis	Alistipes finegoldii
1618	Cystic fibrosis	Alistipes putredinis
1619	Cystic fibrosis	Bacteroides eggerthii
1620	Cystic fibrosis	Bacteroides finegoldii
1621	Cystic fibrosis	Bacteroides sp. D20
1622	Cystic fibrosis	Bilophila
1623	Cystic fibrosis	Bilophila wadsworthia
1624	Cystic fibrosis	Enterococcus faecalis
1625	Cystic fibrosis	Eubacterium hallii
1626	Cystic fibrosis	Holdemania
1627	Cystic fibrosis	Lachnospira
1628	Cystic fibrosis	Lactobacillus salivarius
1629	Cystic fibrosis	Odoribacter splanchnicus
1630	Cystic fibrosis	Parabacteroides distasonis
1631	Cystic fibrosis	Parabacteroides merdae
1632	Cystic fibrosis	Roseburia hominis
1633	Cystic fibrosis	Roseburia intestinalis
1634	Cystic fibrosis	Ruminococcus gnavus
1635	Cystic fibrosis	Streptococcus anginosus
1636	Cystic fibrosis	Streptococcus parasanguinis
1637	Cystic fibrosis	Streptococcus salivarius
1638	Cystic fibrosis	Streptococcus vestibularis
1639	Cystic fibrosis	Veillonella atypica
1640	Cystic fibrosis	Veillonella dispar
1641	Cystic fibrosis	Veillonella parvula
1642	Clostridium difficile infection(CDI)	Acetonema
1643	Clostridium difficile infection(CDI)	Actinobacillus
1644	Clostridium difficile infection(CDI)	Aggregatibacter
1645	Clostridium difficile infection(CDI)	Akkermansia
1646	Clostridium difficile infection(CDI)	Anaerofilum
1647	Clostridium difficile infection(CDI)	Anaerostipes
1648	Clostridium difficile infection(CDI)	Anaerotruncus
1649	Clostridium difficile infection(CDI)	Bacillus
1650	Clostridium difficile infection(CDI)	Bacterium 08.96.4
1651	Clostridium difficile infection(CDI)	Bacterium ASF500
1652	Clostridium difficile infection(CDI)	Bacterium B4C2-5
1653	Clostridium difficile infection(CDI)	Bacterium Ba2
1654	Clostridium difficile infection(CDI)	Bacterium C15
1655	Clostridium difficile infection(CDI)	Bacterium G100VIII
1656	Clostridium difficile infection(CDI)	Bacterium ic1214
1657	Clostridium difficile infection(CDI)	Bacterium ic1258
1658	Clostridium difficile infection(CDI)	Bacterium ic1292
1659	Clostridium difficile infection(CDI)	Bacterium ic1296
1660	Clostridium difficile infection(CDI)	Bacterium ic1311
1661	Clostridium difficile infection(CDI)	Bacterium ic1379
1662	Clostridium difficile infection(CDI)	Bacterium ic1391
1663	Clostridium difficile infection(CDI)	Bacterium MB7-1
1664	Clostridium difficile infection(CDI)	Bacterium mpn-isolate group 19
1665	Clostridium difficile infection(CDI)	Bacterium mpn-isolate group 22
1666	Clostridium difficile infection(CDI)	Bacterium mpn-isolate group 24
1667	Clostridium difficile infection(CDI)	Bacterium mpn-isolate group 27
1668	Clostridium difficile infection(CDI)	Bacterium mpn-isolate group 5
1669	Clostridium difficile infection(CDI)	Bacterium 'New Zealand B'
1670	Clostridium difficile infection(CDI)	Bacterium str. 31285
1671	Clostridium difficile infection(CDI)	Bacterium YE62
1672	Clostridium difficile infection(CDI)	Bacterium YE64
1673	Clostridium difficile infection(CDI)	Bacteroidaceae bacterium Smarlab 3301643
1674	Clostridium difficile infection(CDI)	Bacteroides sp. CJ78
1675	Clostridium difficile infection(CDI)	Bacteroides thetaiotaomicron
1676	Clostridium difficile infection(CDI)	Bovine rumen bacterium JPR13
1677	Clostridium difficile infection(CDI)	Brenneria
1678	Clostridium difficile infection(CDI)	Burkholderiales bacterium Smarlab 3302047
1679	Clostridium difficile infection(CDI)	Butyrate-producing bacterium ART55/1
1680	Clostridium difficile infection(CDI)	Butyrate-producing bacterium L1-810
1681	Clostridium difficile infection(CDI)	Butyrate-producing bacterium L1-952
1682	Clostridium difficile infection(CDI)	Butyrate-producing bacterium L2-50
1683	Clostridium difficile infection(CDI)	Butyrate-producing bacterium M104/1
1684	Clostridium difficile infection(CDI)	Butyrate-producing bacterium M21/2
1685	Clostridium difficile infection(CDI)	Butyrate-producing bacterium M50/1
1686	Clostridium difficile infection(CDI)	Butyrate-producing bacterium P607
1687	Clostridium difficile infection(CDI)	Butyrate-producing bacterium PH05YB02
1688	Clostridium difficile infection(CDI)	Butyrate-producing bacterium Ph07AY02
1689	Clostridium difficile infection(CDI)	Butyrate-producing bacterium PH07AY3
1690	Clostridium difficile infection(CDI)	Butyrate-producing bacterium PH07AY5
1691	Clostridium difficile infection(CDI)	Butyrate-producing bacterium PH07BY04
1692	Clostridium difficile infection(CDI)	Butyrate-producing bacterium SL6/1/1
1693	Clostridium difficile infection(CDI)	Butyrate-producing bacterium SM4/1
1694	Clostridium difficile infection(CDI)	Butyrate-producing bacterium SR1/1
1695	Clostridium difficile infection(CDI)	Butyrate-producing bacterium SR1/5
1696	Clostridium difficile infection(CDI)	Butyrate-producing bacterium SS2/1
1697	Clostridium difficile infection(CDI)	Butyrate-producing bacterium SSC/2
1698	Clostridium difficile infection(CDI)	Butyrate-producing bacterium T2-132
1699	Clostridium difficile infection(CDI)	Clostridia bacterium TSW07CA7
1700	Clostridium difficile infection(CDI)	Clostridiaceae bacterium bSSV31
1701	Clostridium difficile infection(CDI)	Clostridiaceae bacterium LEMV63
1702	Clostridium difficile infection(CDI)	Clostridiaceae bacterium SH032
1703	Clostridium difficile infection(CDI)	Clostridiaceae bacterium SK061
1704	Clostridium difficile infection(CDI)	Clostridiales bacterium 80/3
1705	Clostridium difficile infection(CDI)	Clostridiales bacterium A2-162
1706	Clostridium difficile infection(CDI)	Clostridiales bacterium AHT16
1707	Clostridium difficile infection(CDI)	Clostridiales bacterium L2-14
1708	Clostridium difficile infection(CDI)	Clostridium innocuum
1709	Clostridium difficile infection(CDI)	Clostridium ramosum
1710	Clostridium difficile infection(CDI)	Clostridium spiroforme
1711	Clostridium difficile infection(CDI)	Collinsella
1712	Clostridium difficile infection(CDI)	Coprobacillus
1713	Clostridium difficile infection(CDI)	Cronobacter
1714	Clostridium difficile infection(CDI)	Dehalobacterium
1715	Clostridium difficile infection(CDI)	Desulfotomaculum
1716	Clostridium difficile infection(CDI)	Dialister
1717	Clostridium difficile infection(CDI)	Dysgonomonas
1718	Clostridium difficile infection(CDI)	Edwardsiella
1719	Clostridium difficile infection(CDI)	Enterobacter
1720	Clostridium difficile infection(CDI)	Erwinia
1721	Clostridium difficile infection(CDI)	Erysipelothrix
1722	Clostridium difficile infection(CDI)	Escherichia
1723	Clostridium difficile infection(CDI)	Eubacterium tortuosum
1724	Clostridium difficile infection(CDI)	Firmicutes bacterium EG14
1725	Clostridium difficile infection(CDI)	Firmicutes str. C29
1726	Clostridium difficile infection(CDI)	Gram-negative bacterium cL10-2b-4
1727	Clostridium difficile infection(CDI)	Hafnia
1728	Clostridium difficile infection(CDI)	Human intestinal firmicute CB47
1729	Clostridium difficile infection(CDI)	Human intestinal firmicute CO13
1730	Clostridium difficile infection(CDI)	Human intestinal firmicute CO19
1731	Clostridium difficile infection(CDI)	Human intestinal firmicute CO2
1732	Clostridium difficile infection(CDI)	Human intestinal firmicute CO35
1733	Clostridium difficile infection(CDI)	Human intestinal firmicute CO4
1734	Clostridium difficile infection(CDI)	Human intestinal firmicute CS26
1735	Clostridium difficile infection(CDI)	Lachnobacterium
1736	Clostridium difficile infection(CDI)	Lachnospiraceae bacterium A2
1737	Clostridium difficile infection(CDI)	Lactococcus
1738	Clostridium difficile infection(CDI)	Mannheimia
1739	Clostridium difficile infection(CDI)	Mastodon intestinal bacterium AN-22-6
1740	Clostridium difficile infection(CDI)	Mogibacterium
1741	Clostridium difficile infection(CDI)	Oligella
1742	Clostridium difficile infection(CDI)	Oscillibacter
1743	Clostridium difficile infection(CDI)	Oscillospira
1744	Clostridium difficile infection(CDI)	Oscillospiraceae bacterium NML 061048
1745	Clostridium difficile infection(CDI)	Pantoea
1746	Clostridium difficile infection(CDI)	Pasteurella
1747	Clostridium difficile infection(CDI)	Pectobacterium
1748	Clostridium difficile infection(CDI)	Peptostreptococcus
1749	Clostridium difficile infection(CDI)	Pusillimonas
1750	Clostridium difficile infection(CDI)	Rumen bacterium 8/94-32
1751	Clostridium difficile infection(CDI)	Rumen bacterium R-7
1752	Clostridium difficile infection(CDI)	Rumen bacterium R-9
1753	Clostridium difficile infection(CDI)	Salmonella
1754	Clostridium difficile infection(CDI)	Segmented filamentous bacterium
1755	Clostridium difficile infection(CDI)	Serratia
1756	Clostridium difficile infection(CDI)	Shigella
1757	Clostridium difficile infection(CDI)	Solobacterium
1758	Clostridium difficile infection(CDI)	Sutterella
1759	Clostridium difficile infection(CDI)	Swine fecal bacterium FPC67
1760	Clostridium difficile infection(CDI)	Swine fecal bacterium FPC70
1761	Clostridium difficile infection(CDI)	Swine fecal bacterium RF3E-Xyl1
1762	Clostridium difficile infection(CDI)	Swine fecal bacterium SD-Pec1
1763	Clostridium difficile infection(CDI)	Swine manure pit bacterium PPC108
1764	Clostridium difficile infection(CDI)	Tenericutes
1765	Clostridium difficile infection(CDI)	Terrahaemophilus
1766	Clostridium difficile infection(CDI)	Unidentified bacterium ZF3
1767	Clostridium difficile infection(CDI)	Verrucomicrobia
1768	Clostridium difficile infection(CDI)	Verrucomicrobia bacterium MS-F-88
1769	Clostridium difficile infection(CDI)	Vibrio
1770	Clostridium difficile infection(CDI)	Yersinia
1771	Infectious colitis	Staphylococcus aureus
1772	Gastro-oesophageal reflux	Bacteroides uniformis
1773	Gastro-oesophageal reflux	Streptococcus
1774	Periodontal	Acetonema
1775	Periodontal	Actinobacillus
1776	Periodontal	Aggregatibacter
1777	Periodontal	Akkermansia
1778	Periodontal	Anaerofilum
1779	Periodontal	Anaerostipes
1780	Periodontal	Anaerotruncus
1781	Periodontal	Bacillus
1782	Periodontal	Bacterium 08.96.4
1783	Periodontal	Bacterium ASF500
1784	Periodontal	Bacterium B4C2-5
1785	Periodontal	Bacterium Ba2
1786	Periodontal	Bacterium C15
1787	Periodontal	Bacterium G100VIII
1788	Periodontal	Bacterium ic1214
1789	Periodontal	Bacterium ic1258
1790	Periodontal	Bacterium ic1292
1791	Periodontal	Bacterium ic1296
1792	Periodontal	Bacterium ic1311
1793	Periodontal	Bacterium ic1379
1794	Periodontal	Bacterium ic1391
1795	Periodontal	Bacterium MB7-1
1796	Periodontal	Bacterium mpn-isolate group 19
1797	Periodontal	Bacterium mpn-isolate group 22
1798	Periodontal	Bacterium mpn-isolate group 24
1799	Periodontal	Bacterium mpn-isolate group 27
1800	Periodontal	Bacterium mpn-isolate group 5
1801	Periodontal	Bacterium 'New Zealand B'
1802	Periodontal	Bacterium str. 31285
1803	Periodontal	Bacterium YE62
1804	Periodontal	Bacterium YE64
1805	Periodontal	Bacteroidaceae bacterium Smarlab 3301643
1806	Periodontal	Bacteroides sp. CJ78
1807	Periodontal	Bacteroides thetaiotaomicron
1808	Periodontal	Bovine rumen bacterium JPR13
1809	Periodontal	Brenneria
1810	Periodontal	Burkholderiales bacterium Smarlab 3302047
1811	Periodontal	Butyrate-producing bacterium ART55/1
1812	Periodontal	Butyrate-producing bacterium L1-810
1813	Periodontal	Butyrate-producing bacterium L1-952
1814	Periodontal	Butyrate-producing bacterium L2-50
1815	Periodontal	Butyrate-producing bacterium M104/1
1816	Periodontal	Butyrate-producing bacterium M21/2
1817	Periodontal	Butyrate-producing bacterium M50/1
1818	Periodontal	Butyrate-producing bacterium P607
1819	Periodontal	Butyrate-producing bacterium PH05YB02
1820	Periodontal	Butyrate-producing bacterium Ph07AY02
1821	Periodontal	Butyrate-producing bacterium PH07AY3
1822	Periodontal	Butyrate-producing bacterium PH07AY5
1823	Periodontal	Butyrate-producing bacterium PH07BY04
1824	Periodontal	Butyrate-producing bacterium SL6/1/1
1825	Periodontal	Butyrate-producing bacterium SM4/1
1826	Periodontal	Butyrate-producing bacterium SR1/1
1827	Periodontal	Butyrate-producing bacterium SR1/5
1828	Periodontal	Butyrate-producing bacterium SS2/1
1829	Periodontal	Butyrate-producing bacterium SSC/2
1830	Periodontal	Butyrate-producing bacterium T2-132
1831	Periodontal	Clostridia bacterium TSW07CA7
1832	Periodontal	Clostridiaceae bacterium bSSV31
1833	Periodontal	Clostridiaceae bacterium LEMV63
1834	Periodontal	Clostridiaceae bacterium SH032
1835	Periodontal	Clostridiaceae bacterium SK061
1836	Periodontal	Clostridiales bacterium 80/3
1837	Periodontal	Clostridiales bacterium A2-162
1838	Periodontal	Clostridiales bacterium AHT16
1839	Periodontal	Clostridiales bacterium L2-14
1840	Periodontal	Clostridium innocuum
1841	Periodontal	Clostridium ramosum
1842	Periodontal	Clostridium spiroforme
1843	Periodontal	Collinsella
1844	Periodontal	Coprobacillus
1845	Periodontal	Cronobacter
1846	Periodontal	Dehalobacterium
1847	Periodontal	Desulfotomaculum
1848	Periodontal	Dialister
1849	Periodontal	Dysgonomonas
1850	Periodontal	Edwardsiella
1851	Periodontal	Enterobacter
1852	Periodontal	Erwinia
1853	Periodontal	Erysipelothrix
1854	Periodontal	Escherichia
1855	Periodontal	Eubacterium tortuosum
1856	Periodontal	Firmicutes bacterium EG14
1857	Periodontal	Firmicutes str. C29
1858	Periodontal	Gram-negative bacterium cL10-2b-4
1859	Periodontal	Hafnia
1860	Periodontal	Human intestinal firmicute CB47
1861	Periodontal	Human intestinal firmicute CO13
1862	Periodontal	Human intestinal firmicute CO19
1863	Periodontal	Human intestinal firmicute CO2
1864	Periodontal	Human intestinal firmicute CO35
1865	Periodontal	Human intestinal firmicute CO4
1866	Periodontal	Human intestinal firmicute CS26
1867	Periodontal	Lachnobacterium
1868	Periodontal	Lachnospiraceae bacterium A2
1869	Periodontal	Lactococcus
1870	Periodontal	Mannheimia
1871	Periodontal	Mastodon intestinal bacterium AN-22-6
1872	Periodontal	Mogibacterium
1873	Periodontal	Oligella
1874	Periodontal	Oscillibacter
1875	Periodontal	Oscillospira
1876	Periodontal	Oscillospiraceae bacterium NML 061048
1877	Periodontal	Pantoea
1878	Periodontal	Pasteurella
1879	Periodontal	Pectobacterium
1880	Periodontal	Peptostreptococcus
1881	Periodontal	Pusillimonas
1882	Periodontal	Rumen bacterium 8/94-32
1883	Periodontal	Rumen bacterium R-7
1884	Periodontal	Rumen bacterium R-9
1885	Periodontal	Salmonella
1886	Periodontal	Segmented filamentous bacterium
1887	Periodontal	Serratia
1888	Periodontal	Shigella
1889	Periodontal	Solobacterium
1890	Periodontal	Sutterella
1891	Periodontal	Swine fecal bacterium FPC67
1892	Periodontal	Swine fecal bacterium FPC70
1893	Periodontal	Swine fecal bacterium RF3E-Xyl1
1894	Periodontal	Swine fecal bacterium SD-Pec1
1895	Periodontal	Swine manure pit bacterium PPC108
1896	Periodontal	Tenericutes
1897	Periodontal	Terrahaemophilus
1898	Periodontal	Unidentified bacterium ZF3
1899	Periodontal	Verrucomicrobia
1900	Periodontal	Verrucomicrobia bacterium MS-F-88
1901	Periodontal	Vibrio
1902	Periodontal	Yersinia
1903	Gastric and duodenal ulcer	Bacteroides uniformis
1904	Gastro-oesophageal reflux	Bacteroides vulgatus
1905	Allergic sensitization	Bacteroides uniformis
1906	Atopic sensitisation	Bacteroides uniformis
1907	Recurrent wheeze	Bacteroides uniformis
1908	Cystic fibrosis	Alcaligenaceae
1909	Cystic fibrosis	Coriobacteriaceae
1910	Cystic fibrosis	Erysipelotrichaceae
1911	Cystic fibrosis	Methanobrevibacter smithii
1912	Allergic asthma	Bacteroides uniformis
1913	Allergy	Bacteroides uniformis
1914	Gastric and duodenal ulcer	Streptococcus
1915	Allergic sensitization	Streptococcus
1916	Atopic sensitisation	Streptococcus
1917	Recurrent wheeze	Streptococcus
1918	Allergic asthma	Streptococcus
1919	Allergy	Streptococcus
1920	Gastric and duodenal ulcer	Bacteroides vulgatus
1921	Allergic sensitization	Bacteroides vulgatus
1922	Atopic sensitisation	Bacteroides vulgatus
1923	Recurrent wheeze	Bacteroides vulgatus
1924	Allergic asthma	Bacteroides vulgatus
1925	Allergy	Bacteroides vulgatus
1926	Gastro-oesophageal reflux	Clostridia
1927	Gastric and duodenal ulcer	Clostridia
1928	Allergic sensitization	Clostridia
1929	Atopic sensitisation	Clostridia
1930	Recurrent wheeze	Clostridia
1931	Allergic asthma	Clostridia
1932	Allergy	Clostridia
1933	Gastro-oesophageal reflux	Bacteroidaceae
1934	Gastric and duodenal ulcer	Bacteroidaceae
1935	Allergic sensitization	Bacteroidaceae
1936	Atopic sensitisation	Bacteroidaceae
1937	Recurrent wheeze	Bacteroidaceae
1938	Allergic asthma	Bacteroidaceae
1939	Allergy	Bacteroidaceae
1940	Guttate psoriasis	Fusobacterium
1941	Constipation Irritable bowel syndrome(IBS)	Staphylococcus aureus
1942	Type 2 diabetes	Oxalobacter formigenes
1943	Type 2 diabetes	Prevotella copri
1944	Type 2 diabetes	Tropheryma whipplei
1945	Type 2 diabetes	Verrucomicrobiaceae
1946	Guttate psoriasis	Bacteroides uniformis
1947	Type 2 diabetes	Desulfovibrio
1948	Type 2 diabetes	Acinetobacter
1949	Type 2 diabetes	Corynebacterium
1950	Guttate psoriasis	Streptococcus
1951	Guttate psoriasis	Bacteroides vulgatus
1952	Infectious colitis	Fusobacterium
1953	Asthma	Verrucomicrobiaceae
1954	Type 2 diabetes	Actinomyces
1955	Type 2 diabetes	Porphyromonas gingivalis
1956	Type 2 diabetes	Selenomonas
1957	Type 2 diabetes	Treponema
1958	Type 2 diabetes	Dietzia maris
1959	Type 2 diabetes	Staphylococcus epidermidis
1960	Asthma	Oxalobacter formigenes
1961	Asthma	Prevotella copri
1962	Asthma	Tropheryma whipplei
1963	Atopy	Staphylococcus aureus
1964	Asthma	Desulfovibrio
1965	Asthma	Acinetobacter
1966	Asthma	Corynebacterium
1967	Guttate psoriasis	Clostridia
1968	Colon cancer	Staphylococcus aureus
1969	Infectious colitis	Bacteroides uniformis
1970	Infectious colitis	Streptococcus
1971	Asthma	Actinomyces
1972	Asthma	Porphyromonas gingivalis
1973	Asthma	Selenomonas
1974	Asthma	Treponema
1975	Infectious colitis	Bacteroides vulgatus
1976	Asthma	Dietzia maris
1977	Asthma	Staphylococcus epidermidis
1978	Guttate psoriasis	Bacteroidaceae
1979	Ileal Crohn's disease(CD)	Verrucomicrobiaceae
1980	Ileal Crohn's disease(CD)	Prevotella copri
1981	Ileal Crohn's disease(CD)	Tropheryma whipplei
1982	Ileal Crohn's disease(CD)	Oxalobacter formigenes
1983	Infectious colitis	Clostridia
1984	Ileal Crohn's disease(CD)	Desulfovibrio
1985	Ileal Crohn's disease(CD)	Acinetobacter
1986	Ileal Crohn's disease(CD)	Corynebacterium
1987	Infectious colitis	Bacteroidaceae
1988	Ileal Crohn's disease(CD)	Actinomyces
1989	Ileal Crohn's disease(CD)	Porphyromonas gingivalis
1990	Ileal Crohn's disease(CD)	Selenomonas
1991	Ileal Crohn's disease(CD)	Treponema
1992	Ileal Crohn's disease(CD)	Dietzia maris
1993	Ileal Crohn's disease(CD)	Staphylococcus epidermidis
1994	Obesity	Verrucomicrobiaceae
1995	Obesity	Oxalobacter formigenes
1996	Obesity	Prevotella copri
1997	Obesity	Tropheryma whipplei
1998	Obesity	Desulfovibrio
1999	Constipation Irritable bowel syndrome(IBS)	Fusobacterium
2000	Obesity	Acinetobacter
[truncated: 8,938 more rows]
